# Supplementary material for: Gill Junction Injury and Microbial Disorders Induced by Microcystin-Leucine Arginine in Lithobates catesbeianus Tadpoles
Source: Toxins (Basel). 2022 Jul 13;14(7):479. doi: 10.3390/toxins14070479 (PMC9322459; doi:10.3390/toxins14070479)
Supplement: Supplementary file 1 [file toxins-14-00479-s001.zip]

Archive with 2 entries (2 files):
- supplementary figure-done.pdf
- Supplementary.xlsx
