# Supplementary material for: Gill Junction Injury and Microbial Disorders Induced by Microcystin-Leucine Arginine in Lithobates catesbeianus Tadpoles
Source: Toxins (Basel). 2022 Jul 13;14(7):479. doi: 10.3390/toxins14070479 (PMC9322459; doi:10.3390/toxins14070479)
Supplement: Supplementary file 1 [file toxins-14-00479-s001.zip › Supplementary.xlsx]

## Sheet: Table S1
Table S1 Summary of generated transcriptome data.
Group	Sample	Raw Data		Valid Data		Valid Ratio(reads)	Q20%	Q30%	GC content%
		Read	Base	Read	Base
0.5 μg/L MC-LR	0.5MCLRGT1	43357922	6.50G	41798158	6.27G	96.4	99.96	99.01	45.5
	0.5MCLRGT2	51462136	7.72G	49656708	7.45G	96.49	99.96	98.57	46
	0.5MCLRGT3	43128926	6.47G	41632024	6.24G	96.53	99.97	99.05	46
2 μg/L MC-LR	2MCLRGT1	41427592	6.21G	39494074	5.92G	95.33	99.97	99.15	45
	2MCLRGT2	54534574	8.18G	52297412	7.84G	95.9	99.97	98.72	45.5
	2MCLRGT3	48937738	7.34G	47246344	7.09G	96.54	99.97	98.7	46
Control	0MCLRGT1	49646644	7.45G	47872164	7.18G	96.43	99.96	98.61	46
	0MCLRGT2	49871088	7.48G	47995332	7.20G	96.24	99.96	98.67	45.5
	0MCLRGT3	40337840	6.05G	38741482	5.81G	96.04	99.96	98.99	45.5

## Sheet: Table S2
Table S2 706 DEGs between 0.5 μg/L MC-LR group and Control group
gene_id	gene_name	swissprot_gene_name	swissprot_hit	swissprot_description	transcript_id	GO	KEGG	KO_ENTRY	EC	Description	trans_type	FPKM.0.5MCLRGT1	FPKM.0.5MCLRGT2	FPKM.0.5MCLRGT3	FPKM.0MCLRGT1	FPKM.0MCLRGT2	FPKM.0MCLRGT3	fc	log2(fc)	pval	qval	regulation	significant
gene-AB205_0000014	trnW		-		rna-AB205_0000014	NA	NA	NA	NA		NA	9.83601	7.90042	9.55334	28.5369	28.3895	26.3792	0.327586	-1.61005	0.00830297	0.0533997	down	yes
gene-AB205_0000016	trnN		-		rna-AB205_0000016	NA	NA	NA	NA		NA	514.529	570.077	587.894	1066.59	1101.49	1257.02	0.488307	-1.03414	6.63253e-14	5.73196e-12	down	yes
gene-AB205_0000017	trnC		-		rna-AB205_0000017	NA	NA	NA	NA		NA	299.937	381.605	406.294	731.417	730.1	857.686	0.469056	-1.09217	1.25156e-11	7.9113e-10	down	yes
gene-AB205_0000018	trnY		-		rna-AB205_0000018	NA	NA	NA	NA		NA	124.333	156.241	165.642	291.641	306.161	376.086	0.45818	-1.12601	1.44896e-08	5.22096e-07	down	yes
gene-AB205_0000023	trnK		-		rna-AB205_0000023	NA	NA	NA	NA		NA	172.402	186.827	202.266	401.283	395.556	408.368	0.46589	-1.10194	8.97743e-13	6.53344e-11	down	yes
gene-AB205_0000640	AB205_0000640	ENPP2	sp|A1A4K5|ENPP2_BOVIN	Ectonucleotide pyrophosphatase/phosphodiesterase family member 2 OS=Bos taurus GN=ENPP2 PE=1 SV=1	rna-gnl|WGS:LIAG|AB205_0000640_mRNA	GO:0003676(nucleic acid binding);GO:0004528(phosphodiesterase I activity);GO:0004551(nucleotide diphosphatase activity);GO:0004622(lysophospholipase activity);GO:0005044(scavenger receptor activity);GO:0005509(calcium ion binding);GO:0005615(extracellular space);GO:0006898(receptor-mediated endocytosis);GO:0006935(chemotaxis);GO:0006955(immune response);GO:0008270(zinc ion binding);GO:0010634(pos…	00565(Ether lipid metabolism)	K01122	EC:3.1.4.39	PREDICTED: ectonucleotide pyrophosphatase/phosphodiesterase family member 2 [Nanorana parkeri]	NA	9.8396	9.64849	7.42888	18.5418	21.3155	20.2194	0.448044	-1.15829	9.77237e-17	1.18793e-14	down	yes
gene-AB205_0001150	AB205_0001150	IL17C	sp|Q9P0M4|IL17C_HUMAN	Interleukin-17C OS=Homo sapiens GN=IL17C PE=1 SV=1	rna-gnl|WGS:LIAG|AB205_0001150_mRNA	GO:0005125(cytokine activity);GO:0005126(cytokine receptor binding);GO:0005615(extracellular space);GO:0006954(inflammatory response);GO:0007166(cell surface receptor signaling pathway)	04060(Cytokine-cytokine receptor interaction)	K05491	NA	hypothetical protein AB205_0001150 [Rana catesbeiana]	NA	6.95894	6.58243	7.74524	2.56529	3.54814	2.30727	2.52789	1.33793	2.17853e-09	6.41384e-08	up	yes
gene-AB205_0001270	AB205_0001270		-		rna-gnl|WGS:LIAG|AB205_0001270_mRNA	NA	NA	NA	NA	hypothetical protein AB205_0001270, partial [Rana catesbeiana]	NA	7.30766	7.87754	7.56829	23.9114	21.3082	20.2405	0.347593	-1.52453	3.80854e-25	9.15871e-23	down	yes
gene-AB205_0001360	AB205_0001360	MACF1	sp|Q9QXZ0|MACF1_MOUSE	Microtubule-actin cross-linking factor 1 OS=Mus musculus GN=Macf1 PE=1 SV=2	rna-gnl|WGS:LIAG|AB205_0001360_mRNA	GO:0003779(actin binding);GO:0005509(calcium ion binding);GO:0005794(Golgi apparatus);GO:0005874(microtubule);GO:0007050(cell cycle arrest);GO:0008017(microtubule binding);GO:0016055(Wnt signaling pathway);GO:0016887(ATPase activity);GO:0032587(ruffle membrane);GO:0032886(regulation of microtubule-based process);GO:0043001(Golgi to plasma membrane protein transport);GO:0045773(positive regulation…	NA	NA	NA	hypothetical protein AB205_0001360 [Rana catesbeiana]	NA	0.548	0.242526	0.367451	1.86339	0.897898	0.759005	0.328944	-1.60409	3.6739e-06	7.6971e-05	down	yes
gene-AB205_0001480	AB205_0001480	TBC1D10B	sp|Q8BHL3|TB10B_MOUSE	TBC1 domain family member 10B OS=Mus musculus GN=Tbc1d10b PE=1 SV=2	rna-gnl|WGS:LIAG|AB205_0001480_mRNA	GO:0005096(GTPase activator activity);GO:0005622(intracellular);GO:0006886(intracellular protein transport);GO:0012505(endomembrane system);GO:0017137(Rab GTPase binding);GO:0031338(regulation of vesicle fusion);GO:0090630(activation of GTPase activity)	NA	NA	NA	hypothetical protein AB205_0001480 [Rana catesbeiana]	NA	0.0001	1.50933	2.14117	0.0001	0.0001	0.0001	12168.7	13.5709	7.3551e-05	0.00107849	up	yes
gene-AB205_0001550	AB205_0001550	LRRC49	sp|Q8IUZ0|LRC49_HUMAN	Leucine-rich repeat-containing protein 49 OS=Homo sapiens GN=LRRC49 PE=2 SV=2	rna-gnl|WGS:LIAG|AB205_0001550A_mRNA;rna-gnl|WGS:LIAG|AB205_0001550B_mRNA;rna-gnl|WGS:LIAG|AB205_0001550C_mRNA	GO:0005737(cytoplasm);GO:0005874(microtubule);GO:0005874(microtubule)	NA	NA	NA	PREDICTED: leucine-rich repeat-containing protein 49 [Nanorana parkeri];hypothetical protein AB205_0001550 [Rana catesbeiana]	NA	0.247303	0.514413	0.538113	1.03093	1.73143	1.08927	0.337475	-1.56715	0.0027918	0.022775	down	yes
gene-AB205_0001940	AB205_0001940	C3	sp|Q2UVX4|CO3_BOVIN	Complement C3 OS=Bos taurus GN=C3 PE=1 SV=2	rna-gnl|WGS:LIAG|AB205_0001940A_mRNA;rna-gnl|WGS:LIAG|AB205_0001940B_mRNA	GO:0001798(positive regulation of type IIa hypersensitivity);GO:0001934(positive regulation of protein phosphorylation);GO:0001970(positive regulation of activation of membrane attack complex);GO:0004866(endopeptidase inhibitor activity);GO:0006954(inflammatory response);GO:0006956(complement activation);GO:0010575(positive regulation of vascular endothelial growth factor production);GO:0010828(p…	04145(Phagosome);05168(Herpes simplex infection);05168(Herpes simplex infection)	K03990	NA	hypothetical protein AB205_0001940, partial [Rana catesbeiana]	NA	4.57432	3.65416	3.56435	0.733393	0.182013	0.0001	12.8812	3.68719	1.54214e-08	5.53066e-07	up	yes
gene-AB205_0002060	AB205_0002060	ITGA10	sp|O75578|ITA10_HUMAN	Integrin alpha-10 OS=Homo sapiens GN=ITGA10 PE=2 SV=2	rna-gnl|WGS:LIAG|AB205_0002060_mRNA	GO:0007155(cell adhesion);GO:0007229(integrin-mediated signaling pathway);GO:0008305(integrin complex);GO:0016020(membrane);GO:0016021(integral component of membrane)	04512(ECM-receptor interaction);04510(Focal adhesion);04810(Regulation of actin cytoskeleton)	K06586	NA	hypothetical protein AB205_0002060, partial [Rana catesbeiana]	NA	1.61146	0.440472	2.02562	1.69632	4.23187	3.57178	0.429218	-1.22022	0.0498709	0.192488	down	yes
gene-AB205_0002610	AB205_0002610	CCDC105	sp|Q8IYK2|CC105_HUMAN	Coiled-coil domain-containing protein 105 OS=Homo sapiens GN=CCDC105 PE=2 SV=3	rna-gnl|WGS:LIAG|AB205_0002610D_mRNA;rna-gnl|WGS:LIAG|AB205_0002610B_mRNA;rna-gnl|WGS:LIAG|AB205_0002610C_mRNA;rna-gnl|WGS:LIAG|AB205_0002610A_mRNA	GO:0070062(extracellular exosome);GO:0070062(extracellular exosome)	NA	NA	NA	hypothetical protein AB205_0002610 [Rana catesbeiana];hypothetical protein AB205_0002610, partial [Rana catesbeiana]	NA	0.40461	0.548076	0.0001	3.67657	3.9405	3.35608	0.0868288	-3.52568	7.90483e-09	3.02572e-07	down	yes
gene-AB205_0003000	AB205_0003000	CCDC3	sp|Q9D6Y1|CCDC3_MOUSE	Coiled-coil domain-containing protein 3 OS=Mus musculus GN=Ccdc3 PE=1 SV=1	rna-gnl|WGS:LIAG|AB205_0003000_mRNA	GO:0003674(molecular_function);GO:0005575(cellular_component);GO:0008150(biological_process)	NA	NA	NA	hypothetical protein AB205_0003000 [Rana catesbeiana]	NA	0.348202	0.0001	0.473726	1.45801	1.1241	1.25779	0.214076	-2.22381	0.0158266	0.0865847	down	yes
gene-AB205_0003420	AB205_0003420	WARS2	sp|Q3T099|SYWM_BOVIN	Tryptophan--tRNA ligase, mitochondrial OS=Bos taurus GN=WARS2 PE=2 SV=1	rna-gnl|WGS:LIAG|AB205_0003420_mRNA	GO:0000166(nucleotide binding);GO:0002040(sprouting angiogenesis);GO:0004812(aminoacyl-tRNA ligase activity);GO:0004830(tryptophan-tRNA ligase activity);GO:0005524(ATP binding);GO:0005737(cytoplasm);GO:0006412(translation);GO:0006418(tRNA aminoacylation for protein translation);GO:0006436(tryptophanyl-tRNA aminoacylation);GO:0016874(ligase activity)	00970(Aminoacyl-tRNA biosynthesis)	K01867	EC:6.1.1.2	Tryptophan--tRNA ligase, mitochondrial [Rana catesbeiana]	NA	0.637899	1.00452	1.18732	2.41575	1.78027	2.15838	0.445319	-1.16709	0.00323283	0.025802	down	yes
gene-AB205_0003670	AB205_0003670	CDHR3	sp|Q6ZTQ4|CDHR3_HUMAN	Cadherin-related family member 3 OS=Homo sapiens GN=CDHR3 PE=1 SV=1	rna-gnl|WGS:LIAG|AB205_0003670_mRNA	GO:0005509(calcium ion binding);GO:0005886(plasma membrane);GO:0007156(homophilic cell adhesion via plasma membrane adhesion molecules);GO:0016021(integral component of membrane)	NA	NA	NA	hypothetical protein AB205_0003670, partial [Rana catesbeiana]	NA	0.397195	0.071993	0.086589	2.62009	3.9097	1.48316	0.0693598	-3.84976	4.5591e-10	2.14607e-08	down	yes
gene-AB205_0003710	AB205_0003710	NLRP3	sp|Q8R4B8|NLRP3_MOUSE	NACHT, LRR and PYD domains-containing protein 3 OS=Mus musculus GN=Nlrp3 PE=1 SV=1	rna-gnl|WGS:LIAG|AB205_0003710_mRNA	GO:0005524(ATP binding)	04621(NOD-like receptor signaling pathway)	K20865	NA	hypothetical protein AB205_0003710, partial [Rana catesbeiana]	NA	6.82524	8.00526	6.16595	3.42062	1.36443	2.10979	3.04524	1.60655	0.00102235	0.0100705	up	yes
gene-AB205_0004050	AB205_0004050	TDH	sp|Q2KIR8|TDH_BOVIN	L-threonine 3-dehydrogenase, mitochondrial OS=Bos taurus GN=TDH PE=2 SV=1	rna-gnl|WGS:LIAG|AB205_0004050_mRNA	GO:0003824(catalytic activity);GO:0050662(coenzyme binding)	00260(Glycine, serine and threonine metabolism)	K15789	EC:1.1.1.103	hypothetical protein AB205_0004050, partial [Rana catesbeiana]	NA	16.2737	15.9177	17.6315	6.38772	6.43074	5.73077	2.68598	1.42545	1.52888e-13	1.25277e-11	up	yes
gene-AB205_0004720	AB205_0004720	DRC1	sp|Q7T0Y4|DRC1_XENLA	Dynein regulatory complex protein 1 OS=Xenopus laevis GN=drc1 PE=2 SV=1	rna-gnl|WGS:LIAG|AB205_0004720_mRNA	GO:0005930(axoneme);GO:0060285(cilium-dependent cell motility);GO:0070286(axonemal dynein complex assembly);GO:0071973(bacterial-type flagellum-dependent cell motility)	NA	NA	NA	PREDICTED: dynein regulatory complex protein 1, partial [Nanorana parkeri]	NA	0.241602	0.0001	0.0001	2.28443	1.72925	0.878777	0.0494234	-4.33866	0.000206989	0.00268116	down	yes
gene-AB205_0004820	AB205_0004820		-		rna-gnl|WGS:LIAG|AB205_0004820_mRNA	NA	NA	NA	NA	hypothetical protein AB205_0004820, partial [Rana catesbeiana]	NA	11.7371	10.7696	8.15529	3.99601	2.09599	2.67463	3.49757	1.80635	3.55299e-10	1.6941e-08	up	yes
gene-AB205_0005640	AB205_0005640	-	sp|P18751|ZO71_XENLA	Oocyte zinc finger protein XlCOF7.1 (Fragment) OS=Xenopus laevis PE=2 SV=1	rna-gnl|WGS:LIAG|AB205_0005640_mRNA	GO:0003700(DNA binding transcription factor activity);GO:0006355(regulation of transcription, DNA-templated)	NA	NA	NA	hypothetical protein AB205_0005640 [Rana catesbeiana]	NA	2.12714	1.31402	2.15117	1.11703	0.417031	0.636101	2.57692	1.36565	0.0454822	0.181437	up	yes
gene-AB205_0007560	AB205_0007560	KIAA0319	sp|Q5VV43|K0319_HUMAN	Dyslexia-associated protein KIAA0319 OS=Homo sapiens GN=KIAA0319 PE=1 SV=1	rna-gnl|WGS:LIAG|AB205_0007560A_mRNA;rna-gnl|WGS:LIAG|AB205_0007560B_mRNA	GO:0001764(neuron migration);GO:0005515(protein binding);GO:0005769(early endosome);GO:0005886(plasma membrane);GO:0016021(integral component of membrane);GO:0030665(clathrin-coated vesicle membrane);GO:0031901(early endosome membrane);GO:0061024(membrane organization);GO:2000171(negative regulation of dendrite development);GO:2000171(negative regulation of dendrite development)	NA	NA	NA	hypothetical protein AB205_0007560, partial [Rana catesbeiana]	NA	0.220046	0.170882	0.074598	0.410564	0.515073	0.45957	0.33607	-1.57317	0.00238961	0.0199351	down	yes
gene-AB205_0007610	AB205_0007610	AK1	sp|P05081|KAD1_CHICK	Adenylate kinase isoenzyme 1 OS=Gallus gallus GN=AK1 PE=1 SV=1	rna-gnl|WGS:LIAG|AB205_0007610_mRNA	GO:0004017(adenylate kinase activity);GO:0004550(nucleoside diphosphate kinase activity);GO:0005524(ATP binding);GO:0005737(cytoplasm);GO:0005886(plasma membrane);GO:0006165(nucleoside diphosphate phosphorylation);GO:0006172(ADP biosynthetic process);GO:0007050(cell cycle arrest);GO:0009142(nucleoside triphosphate biosynthetic process);GO:0036126(sperm flagellum);GO:0046033(AMP metabolic process)…	00230(Purine metabolism);00730(Thiamine metabolism)	K00939	EC:2.7.4.3	hypothetical protein AB205_0007610, partial [Rana catesbeiana]	NA	0.0001	4.96359	33.0808	0.0001	0.0001	0.0001	126815	16.9524	5.72811e-07	1.43683e-05	up	yes
gene-AB205_0007780	AB205_0007780	CEMIP	sp|Q8WUJ3|CEMIP_HUMAN	Cell migration-inducing and hyaluronan-binding protein OS=Homo sapiens GN=CEMIP PE=1 SV=2	rna-gnl|WGS:LIAG|AB205_0007780_mRNA	GO:0004415(hyalurononglucosaminidase activity);GO:0005540(hyaluronic acid binding);GO:0005783(endoplasmic reticulum);GO:0005886(plasma membrane);GO:0007605(sensory perception of sound);GO:0010800(positive regulation of peptidyl-threonine phosphorylation);GO:0030214(hyaluronan catabolic process);GO:0030335(positive regulation of cell migration);GO:0030665(clathrin-coated vesicle membrane);GO:00320…	NA	NA	NA	PREDICTED: cell migration-inducing and hyaluronan-binding protein [Nanorana parkeri]	NA	2.05236	1.13339	2.13417	0.518295	0.897973	1.09617	2.11743	1.08232	0.0332044	0.14753	up	yes
gene-AB205_0007830	AB205_0007830	RUSC2	sp|Q80U22|RUSC2_MOUSE	Iporin OS=Mus musculus GN=Rusc2 PE=1 SV=2	rna-gnl|WGS:LIAG|AB205_0007830_mRNA	GO:0017137(Rab GTPase binding);GO:0031410(cytoplasmic vesicle);GO:0070062(extracellular exosome)	04142(Lysosome)	K12384	NA	hypothetical protein AB205_0007830, partial [Rana catesbeiana]	NA	0.521625	0.179224	0.103958	0.685131	1.02941	1.0926	0.286699	-1.80239	0.0200314	0.103016	down	yes
gene-AB205_0007860	AB205_0007860		-		rna-gnl|WGS:LIAG|AB205_0007860_mRNA	NA	NA	NA	NA	hypothetical protein AB205_0007860, partial [Rana catesbeiana]	NA	7.76686	7.74982	8.26823	27.8575	20.5803	21.2118	0.341494	-1.55007	3.67391e-11	2.11671e-09	down	yes
gene-AB205_0007890	AB205_0007890	CCDC39	sp|Q0V9R4|CCD39_XENTR	Coiled-coil domain-containing protein 39 OS=Xenopus tropicalis GN=ccdc39 PE=2 SV=1	rna-gnl|WGS:LIAG|AB205_0007890_mRNA	GO:0003341(cilium movement);GO:0005930(axoneme);GO:0036159(inner dynein arm assembly);GO:0060285(cilium-dependent cell motility);GO:0060287(epithelial cilium movement involved in determination of left/right asymmetry);GO:0070286(axonemal dynein complex assembly)	00514(Other types of O-glycan biosynthesis)	K13675	EC:2.4.1.-	hypothetical protein AB205_0007890 [Rana catesbeiana]	NA	2.7661	2.74814	4.59415	6.0521	9.34366	8.08516	0.430494	-1.21593	0.000607766	0.00664339	down	yes
gene-AB205_0008170	AB205_0008170	ELF5	sp|Q8VDK3|ELF5_MOUSE	ETS-related transcription factor Elf-5 OS=Mus musculus GN=Elf5 PE=2 SV=2	rna-gnl|WGS:LIAG|AB205_0008170_mRNA	GO:0000981(RNA polymerase II transcription factor activity, sequence-specific DNA binding);GO:0005634(nucleus);GO:0006357(regulation of transcription by RNA polymerase II);GO:0030154(cell differentiation)	NA	NA	NA	hypothetical protein AB205_0008170, partial [Rana catesbeiana]	NA	4.35726	4.77821	3.14232	1.89546	2.40194	1.15779	2.25066	1.17035	2.62837e-05	0.000435907	up	yes
gene-AB205_0008200	AB205_0008200		-		rna-gnl|WGS:LIAG|AB205_0008200_mRNA	NA	NA	NA	NA	hypothetical protein AB205_0008200, partial [Rana catesbeiana]	NA	2.35721	1.7977	2.47142	0.408217	0.395844	0.0001	8.24004	3.04265	0.000392615	0.00461052	up	yes
gene-AB205_0008410	AB205_0008410	CCDC173	sp|A0JLY1|CC173_MOUSE	Coiled-coil domain-containing protein 173 OS=Mus musculus GN=Ccdc173 PE=2 SV=1	rna-gnl|WGS:LIAG|AB205_0008410_mRNA	GO:0003674(molecular_function);GO:0005575(cellular_component);GO:0008150(biological_process)	NA	NA	NA	hypothetical protein AB205_0008410 [Rana catesbeiana]	NA	1.07551	0.663591	0.799911	1.9308	1.98627	1.8002	0.444095	-1.17106	0.000421694	0.00489997	down	yes
gene-AB205_0008780	AB205_0008780	LRRC34	sp|Q9DAM1|LRC34_MOUSE	Leucine-rich repeat-containing protein 34 OS=Mus musculus GN=Lrrc34 PE=1 SV=1	rna-gnl|WGS:LIAG|AB205_0008780_mRNA	GO:0003674(molecular_function);GO:0005575(cellular_component);GO:0005634(nucleus);GO:0005737(cytoplasm);GO:0008150(biological_process);GO:0030154(cell differentiation)	NA	NA	NA	hypothetical protein AB205_0008780 [Rana catesbeiana]	NA	0.0001	0.0001	0.0001	0.717026	0.751805	0.567929	0.000147293	-12.729	5.02731e-07	1.28434e-05	down	yes
gene-AB205_0008790	AB205_0008790	ATP6V1A	sp|P38606|VATA_HUMAN	V-type proton ATPase catalytic subunit A OS=Homo sapiens GN=ATP6V1A PE=1 SV=2	rna-gnl|WGS:LIAG|AB205_0008790A_mRNA;rna-gnl|WGS:LIAG|AB205_0008790C_mRNA;rna-gnl|WGS:LIAG|AB205_0008790B_mRNA	GO:0005524(ATP binding);GO:0005739(mitochondrion);GO:0005765(lysosomal membrane);GO:0005774(vacuolar membrane);GO:0005829(cytosol);GO:0005886(plasma membrane);GO:0005902(microvillus);GO:0006879(cellular iron ion homeostasis);GO:0015991(ATP hydrolysis coupled proton transport);GO:0016324(apical plasma membrane);GO:0033180(proton-transporting V-type ATPase, V1 domain);GO:0036295(cellular response t…	00190(Oxidative phosphorylation);04150(mTOR signaling pathway);04145(Phagosome);04145(Phagosome)	K02145	EC:3.6.3.14	hypothetical protein AB205_0008790 [Rana catesbeiana];vacuolar proton-ATPase A-subunit [Rana catesbeiana]	NA	303.6	300.732	297.77	153.7	144.186	151.245	2.00854	1.00615	2.72736e-21	4.71407e-19	up	yes
gene-AB205_0009000	AB205_0009000	NOL9	sp|E1BPN0|NOL9_BOVIN	Polynucleotide 5'-hydroxyl-kinase NOL9 OS=Bos taurus GN=NOL9 PE=3 SV=1	rna-gnl|WGS:LIAG|AB205_0009000_mRNA	GO:0000448(cleavage in ITS2 between 5.8S rRNA and LSU-rRNA of tricistronic rRNA transcript (SSU-rRNA, 5.8S rRNA, LSU-rRNA));GO:0005634(nucleus);GO:0051731(polynucleotide 5'-hydroxyl-kinase activity)	NA	NA	NA	PREDICTED: polynucleotide 5'-hydroxyl-kinase NOL9-like [Xenopus laevis]	NA	1.70599	1.59829	1.74201	4.92407	3.34341	2.48618	0.469263	-1.09153	0.0174836	0.0937034	down	yes
gene-AB205_0009140	AB205_0009140	TUBB3	sp|Q2T9S0|TBB3_BOVIN	Tubulin beta-3 chain OS=Bos taurus GN=TUBB3 PE=1 SV=1	rna-gnl|WGS:LIAG|AB205_0009140_mRNA	GO:0003924(GTPase activity);GO:0005200(structural constituent of cytoskeleton);GO:0005525(GTP binding);GO:0005634(nucleus);GO:0005737(cytoplasm);GO:0005874(microtubule);GO:0007017(microtubule-based process);GO:0007411(axon guidance);GO:0030424(axon);GO:0030425(dendrite);GO:0043025(neuronal cell body);GO:0070062(extracellular exosome);GO:0071944(cell periphery)	04145(Phagosome);04540(Gap junction)	K07375	NA	tubulin beta 3 class III L homeolog [Xenopus laevis]	NA	1.65575	1.42665	1.42605	3.37234	3.26759	2.70194	0.482607	-1.05108	3.55365e-05	0.000572205	down	yes
gene-AB205_0009410	AB205_0009410	TAPBP	sp|O73895|TPSN_CHICK	Tapasin OS=Gallus gallus GN=TAPBP PE=2 SV=2	rna-gnl|WGS:LIAG|AB205_0009410_mRNA	GO:0003823(antigen binding);GO:0006910(phagocytosis, recognition);GO:0006911(phagocytosis, engulfment);GO:0006958(complement activation, classical pathway);GO:0009897(external side of plasma membrane);GO:0034987(immunoglobulin receptor binding);GO:0042571(immunoglobulin complex, circulating);GO:0042742(defense response to bacterium);GO:0045087(innate immune response);GO:0050853(B cell receptor si…	NA	NA	NA	hypothetical protein AB205_0009410, partial [Rana catesbeiana]	NA	16.4167	15.8703	12.7754	2.92645	4.43874	6.62888	3.22011	1.68711	5.73474e-11	3.18782e-09	up	yes
gene-AB205_0009670	AB205_0009670	MYH13	sp|Q9UKX3|MYH13_HUMAN	Myosin-13 OS=Homo sapiens GN=MYH13 PE=2 SV=2	rna-gnl|WGS:LIAG|AB205_0009670_mRNA	GO:0000146(microfilament motor activity);GO:0003779(actin binding);GO:0005516(calmodulin binding);GO:0005524(ATP binding);GO:0005859(muscle myosin complex);GO:0006936(muscle contraction);GO:0009267(cellular response to starvation);GO:0030016(myofibril);GO:0032982(myosin filament);GO:0070062(extracellular exosome)	04530(Tight junction)	K10352	NA	hypothetical protein AB205_0009670 [Rana catesbeiana]	NA	45.5854	46.7724	34.7323	97.0089	94.6513	86.2133	0.457367	-1.12858	5.01031e-17	6.15822e-15	down	yes
gene-AB205_0010000	AB205_0010000		-		rna-gnl|WGS:LIAG|AB205_0010000_mRNA	NA	04621(NOD-like receptor signaling pathway)	K20865	NA	hypothetical protein AB205_0010000, partial [Rana catesbeiana]	NA	8.90025	7.46131	7.11817	3.62663	2.62275	4.14596	2.25868	1.17548	0.00115915	0.0110825	up	yes
gene-AB205_0011640	AB205_0011640		-		rna-gnl|WGS:LIAG|AB205_0011640A_mRNA;rna-gnl|WGS:LIAG|AB205_0011640C_mRNA;rna-gnl|WGS:LIAG|AB205_0011640B_mRNA	GO:0003676(nucleic acid binding);GO:0015074(DNA integration);GO:0015074(DNA integration)	NA	NA	NA	uncharacterized protein LOC111861057 isoform X1 [Paramormyrops kingsleyae];hypothetical protein AB205_0011640 [Rana catesbeiana]	NA	2.38925	2.20246	2.00028	0.0001	0.827965	0.378291	5.46438	2.45006	0.00157125	0.0142235	up	yes
gene-AB205_0011800	AB205_0011800	MCM10	sp|Q5EAW4|MCM10_XENLA	Protein MCM10 homolog OS=Xenopus laevis GN=mcm10 PE=1 SV=2	rna-gnl|WGS:LIAG|AB205_0011800_mRNA	GO:0003688(DNA replication origin binding);GO:0003697(single-stranded DNA binding);GO:0006270(DNA replication initiation);GO:0031298(replication fork protection complex)	NA	NA	NA	hypothetical protein AB205_0011800 [Rana catesbeiana]	NA	1.30831	0.919183	1.28038	3.86412	3.33194	3.17817	0.338133	-1.56434	8.4617e-06	0.00015865	down	yes
gene-AB205_0012090	AB205_0012090	UTRN	sp|P46939|UTRO_HUMAN	Utrophin OS=Homo sapiens GN=UTRN PE=1 SV=2	rna-gnl|WGS:LIAG|AB205_0012090_mRNA	GO:0001954(positive regulation of cell-matrix adhesion);GO:0003779(actin binding);GO:0005178(integrin binding);GO:0005654(nucleoplasm);GO:0005737(cytoplasm);GO:0008270(zinc ion binding);GO:0016010(dystrophin-associated glycoprotein complex);GO:0017166(vinculin binding);GO:0019901(protein kinase binding);GO:0031527(filopodium membrane);GO:0031594(neuromuscular junction);GO:0042383(sarcolemma);GO:0…	NA	NA	NA	hypothetical protein AB205_0012090, partial [Rana catesbeiana]	NA	0.0001	0.0001	0.91427	1.88074	1.88932	1.78917	0.164496	-2.60388	0.0315205	0.141893	down	yes
gene-AB205_0012310	AB205_0012310	ADGRF3	sp|Q8IZF5|AGRF3_HUMAN	Adhesion G-protein coupled receptor F3 OS=Homo sapiens GN=ADGRF3 PE=2 SV=1;sp|Q8IZP9|AGRG2_HUMAN	rna-gnl|WGS:LIAG|AB205_0012310A_mRNA;rna-gnl|WGS:LIAG|AB205_0012310B_mRNA	GO:0004888(transmembrane signaling receptor activity);GO:0004930(G-protein coupled receptor activity);GO:0007166(cell surface receptor signaling pathway);GO:0007186(G-protein coupled receptor signaling pathway);GO:0016020(membrane);GO:0016021(integral component of membrane);GO:0005887(integral component of plasma membrane);GO:0007283(spermatogenesis);GO:0009986(cell surface);GO:0016324(apical pla…	NA	NA	NA	Adhesion G-protein coupled receptor F3 [Rana catesbeiana];hypothetical protein AB205_0012310 [Rana catesbeiana]	NA	5.19143	4.60895	4.0611	2.38884	1.92071	1.78294	2.27517	1.18598	1.79499e-10	9.02668e-09	up	yes
gene-AB205_0012530	AB205_0012530	ST8SIA6	sp|P61648|SIA8F_PANTR	Alpha-2,8-sialyltransferase 8F OS=Pan troglodytes GN=ST8SIA6 PE=2 SV=1	rna-gnl|WGS:LIAG|AB205_0012530_mRNA	GO:0001574(ganglioside biosynthetic process);GO:0005794(Golgi apparatus);GO:0006493(protein O-linked glycosylation);GO:0008373(sialyltransferase activity);GO:0009311(oligosaccharide metabolic process);GO:0016021(integral component of membrane);GO:0016051(carbohydrate biosynthetic process);GO:0097503(sialylation)	NA	NA	NA	PREDICTED: alpha-2,8-sialyltransferase 8F [Nanorana parkeri]	NA	0.0001	0.045375	0.0001	0.292521	0.0001	0.368825	0.0689021	-3.85931	0.0172717	0.0927472	down	yes
gene-AB205_0014380	AB205_0014380	GZMB	sp|P80931|MCT1A_SHEEP	Mast cell protease 1A OS=Ovis aries PE=1 SV=2	rna-gnl|WGS:LIAG|AB205_0014380_mRNA	GO:0004252(serine-type endopeptidase activity);GO:0005737(cytoplasm);GO:0006955(immune response);GO:0016485(protein processing);GO:0043231(intracellular membrane-bounded organelle)	04210(Apoptosis)	K01353	EC:3.4.21.79	hypothetical protein AB205_0014380 [Rana catesbeiana]	NA	23.1196	25.408	30.9887	10.5501	11.8387	12.3389	2.2897	1.19516	8.80521e-13	6.45054e-11	up	yes
gene-AB205_0014970	AB205_0014970		-		rna-gnl|WGS:LIAG|AB205_0014970_mRNA	NA	NA	NA	NA	Lymphocyte antigen 6E [Rana catesbeiana]	NA	0.0001	0.181719	0.507965	3.11616	2.68425	2.97324	0.0786199	-3.66896	2.2372e-05	0.000377255	down	yes
gene-AB205_0015080	AB205_0015080	MYH6	sp|P13539|MYH6_MESAU	Myosin-6 OS=Mesocricetus auratus GN=MYH6 PE=2 SV=2	rna-gnl|WGS:LIAG|AB205_0015080_mRNA	GO:0003774(motor activity);GO:0003779(actin binding);GO:0005524(ATP binding);GO:0016459(myosin complex)	04260(Cardiac muscle contraction);04261(Adrenergic signaling in cardiomyocytes)	K17751	NA	hypothetical protein AB205_0015080, partial [Rana catesbeiana]	NA	0.0001	0.167311	0.168633	1.29653	2.06369	1.3617	0.0711667	-3.81265	8.9558e-11	4.76294e-09	down	yes
gene-AB205_0015560	AB205_0015560	GP2	sp|P25291|GP2_CANLF	Pancreatic secretory granule membrane major glycoprotein GP2 OS=Canis lupus familiaris GN=GP2 PE=1 SV=1	rna-gnl|WGS:LIAG|AB205_0015560_mRNA	GO:0070062(extracellular exosome)	NA	NA	NA	hypothetical protein AB205_0015560, partial [Rana catesbeiana]	NA	5.2779	4.23516	4.76002	15.3273	8.10549	5.39554	0.495106	-1.01419	0.00527685	0.0373934	down	yes
gene-AB205_0016590	AB205_0016590	NLRP3	sp|A6QLE5|NLRP3_BOVIN	NACHT, LRR and PYD domains-containing protein 3 OS=Bos taurus GN=NLRP3 PE=2 SV=1	rna-gnl|WGS:LIAG|AB205_0016590A_mRNA;rna-gnl|WGS:LIAG|AB205_0016590C_mRNA;rna-gnl|WGS:LIAG|AB205_0016590E_mRNA;rna-gnl|WGS:LIAG|AB205_0016590D_mRNA;rna-gnl|WGS:LIAG|AB205_0016590B_mRNA	GO:0002674(negative regulation of acute inflammatory response);GO:0005524(ATP binding);GO:0005634(nucleus);GO:0006919(activation of cysteine-type endopeptidase activity involved in apoptotic process);GO:0006954(inflammatory response);GO:0008134(transcription factor binding);GO:0032088(negative regulation of NF-kappaB transcription factor activity);GO:0032611(interleukin-1 beta production);GO:0032…	04621(NOD-like receptor signaling pathway);04621(NOD-like receptor signaling pathway)	K20865	NA	hypothetical protein AB205_0016590 [Rana catesbeiana]	NA	37.7335	37.2072	37.8118	13.7964	16.2966	13.3536	2.5952	1.37584	2.44879e-31	8.20866e-29	up	yes
gene-AB205_0016600	AB205_0016600	NLRP4E	sp|Q66X19|NAL4E_MOUSE	NACHT, LRR and PYD domains-containing protein 4E OS=Mus musculus GN=Nlrp4e PE=2 SV=2	rna-gnl|WGS:LIAG|AB205_0016600_mRNA	GO:0000166(nucleotide binding);GO:0001817(regulation of cytokine production);GO:0003674(molecular_function);GO:0005524(ATP binding);GO:0005737(cytoplasm);GO:0006954(inflammatory response);GO:0008150(biological_process);GO:0010468(regulation of gene expression);GO:0023052(signaling);GO:0032088(negative regulation of NF-kappaB transcription factor activity);GO:0035556(intracellular signal transduct…	04621(NOD-like receptor signaling pathway)	K20865	NA	hypothetical protein AB205_0016600, partial [Rana catesbeiana]	NA	80.8829	93.064	79.37	29.3859	39.6053	36.4476	2.4025	1.26454	1.31887e-18	1.75775e-16	up	yes
gene-AB205_0016700	AB205_0016700	TTC25	sp|Q32NU8|TTC25_XENLA	Tetratricopeptide repeat protein 25 OS=Xenopus laevis GN=ttc25 PE=2 SV=1	rna-gnl|WGS:LIAG|AB205_0016700B_mRNA;rna-gnl|WGS:LIAG|AB205_0016700A_mRNA	GO:0005737(cytoplasm);GO:0005515(protein binding);GO:0005515(protein binding)	NA	NA	NA	hypothetical protein AB205_0016700, partial [Rana catesbeiana];hypothetical protein AB205_0016700 [Rana catesbeiana]	NA	1.7105	2.82772	1.19074	5.6331	5.33112	5.32574	0.351686	-1.50764	5.70837e-05	0.000856798	down	yes
gene-AB205_0016830	AB205_0016830	HLA-B	sp|P30462|1B14_HUMAN	HLA class I histocompatibility antigen, B-14 alpha chain OS=Homo sapiens GN=HLA-B PE=1 SV=1	rna-gnl|WGS:LIAG|AB205_0016830_mRNA	GO:0003823(antigen binding);GO:0005886(plasma membrane);GO:0019882(antigen processing and presentation)	04514(Cell adhesion molecules (CAMs));04144(Endocytosis);04145(Phagosome);04218(Cellular senescence);05168(Herpes simplex infection)	K06751	NA	hypothetical protein AB205_0016830, partial [Rana catesbeiana]	NA	6.10574	6.79478	4.95324	2.5641	2.55731	2.8634	2.23597	1.1609	0.00251139	0.0208234	up	yes
gene-AB205_0016950	AB205_0016950	CFAP69	sp|A5D8W1|CFA69_HUMAN	Cilia- and flagella-associated protein 69 OS=Homo sapiens GN=CFAP69 PE=2 SV=3	rna-gnl|WGS:LIAG|AB205_0016950_mRNA	GO:0003674(molecular_function);GO:0005575(cellular_component);GO:0008150(biological_process)	NA	NA	NA	hypothetical protein AB205_0016950 [Rana catesbeiana]	NA	0.497884	0.373597	0.669666	1.50555	1.58603	1.86307	0.31105	-1.68478	8.64563e-06	0.000161278	down	yes
gene-AB205_0017350	AB205_0017350	RCJMB04_21H11	sp|Q5ZJ26|K1671_CHICK	Uncharacterized protein KIAA1671 homolog OS=Gallus gallus GN=RCJMB04_21h11 PE=2 SV=1	rna-gnl|WGS:LIAG|AB205_0017350B_mRNA;rna-gnl|WGS:LIAG|AB205_0017350A_mRNA	GO:0003674(molecular_function);GO:0005575(cellular_component);GO:0008150(biological_process);GO:0008150(biological_process)	NA	NA	NA	hypothetical protein AB205_0017350 [Rana catesbeiana]	NA	1.88918	1.61438	1.07732	1.52194	21.3775	21.9305	0.102184	-3.29076	1.76728e-07	5.01274e-06	down	yes
gene-AB205_0017440	AB205_0017440	MEIS3-A	sp|Q5U4X3|MEI3A_XENLA	Homeobox protein meis3-A OS=Xenopus laevis GN=meis3-a PE=2 SV=1	rna-gnl|WGS:LIAG|AB205_0017440_mRNA	GO:0003677(DNA binding);GO:0005634(nucleus);GO:0005737(cytoplasm);GO:0007417(central nervous system development);GO:0009952(anterior/posterior pattern specification);GO:0030902(hindbrain development);GO:0043410(positive regulation of MAPK cascade);GO:0045893(positive regulation of transcription, DNA-templated);GO:0045944(positive regulation of transcription by RNA polymerase II)	NA	NA	NA	hypothetical protein AB205_0017440 [Rana catesbeiana]	NA	2.39784	1.43742	0.826425	3.89422	2.90257	4.72086	0.404743	-1.30492	0.00742096	0.0488344	down	yes
gene-AB205_0017520	AB205_0017520		-		rna-gnl|WGS:LIAG|AB205_0017520_mRNA	NA	NA	NA	NA	hypothetical protein AB205_0017520, partial [Rana catesbeiana]	NA	5.15345	4.2733	5.1912	2.53314	1.50985	2.36021	2.28292	1.19088	0.00897293	0.0566544	up	yes
gene-AB205_0017700	AB205_0017700	FGG	sp|P17634|FIBG_XENLA	Fibrinogen gamma chain OS=Xenopus laevis GN=fgg PE=2 SV=1	rna-gnl|WGS:LIAG|AB205_0017700_mRNA	GO:0005102(receptor binding);GO:0005198(structural molecule activity);GO:0005577(fibrinogen complex);GO:0005615(extracellular space);GO:0005737(cytoplasm);GO:0005938(cell cortex);GO:0007160(cell-matrix adhesion);GO:0007165(signal transduction);GO:0009306(protein secretion);GO:0009897(external side of plasma membrane);GO:0009986(cell surface);GO:0030674(protein binding, bridging);GO:0031091(platel…	NA	NA	NA	hypothetical protein AB205_0017700 [Rana catesbeiana]	NA	10.3142	14.1081	11.7203	0.0001	0.344547	0.0001	104.838	6.71202	1.07233e-58	2.37242e-55	up	yes
gene-AB205_0017710	AB205_0017710	FGB	sp|Q02020|FIBB_CHICK	Fibrinogen beta chain (Fragment) OS=Gallus gallus GN=FGB PE=1 SV=1	rna-gnl|WGS:LIAG|AB205_0017710_mRNA	GO:0005102(receptor binding);GO:0005577(fibrinogen complex);GO:0007165(signal transduction);GO:0030168(platelet activation);GO:0030674(protein binding, bridging);GO:0051258(protein polymerization)	NA	NA	NA	hypothetical protein AB205_0017710, partial [Rana catesbeiana]	NA	10.8327	9.96258	9.33604	0.0001	0.0001	0.0001	100438	16.6159	4.12711e-43	3.26101e-40	up	yes
gene-AB205_0018280	AB205_0018280	AK7	sp|Q9D2H2|KAD7_MOUSE	Adenylate kinase 7 OS=Mus musculus GN=Ak7 PE=1 SV=1;sp|Q96M32|KAD7_HUMAN	rna-gnl|WGS:LIAG|AB205_0018280A_mRNA;rna-gnl|WGS:LIAG|AB205_0018280D_mRNA;rna-gnl|WGS:LIAG|AB205_0018280B_mRNA;rna-gnl|WGS:LIAG|AB205_0018280C_mRNA	GO:0002437(inflammatory response to antigenic stimulus);GO:0003351(epithelial cilium movement);GO:0004017(adenylate kinase activity);GO:0004127(cytidylate kinase activity);GO:0004550(nucleoside diphosphate kinase activity);GO:0005524(ATP binding);GO:0006165(nucleoside diphosphate phosphorylation);GO:0007283(spermatogenesis);GO:0007420(brain development);GO:0009142(nucleoside triphosphate biosynth…	00230(Purine metabolism);00730(Thiamine metabolism);00730(Thiamine metabolism)	K00939	EC:2.7.4.3	hypothetical protein AB205_0018280, partial [Rana catesbeiana];hypothetical protein AB205_0018280 [Rana catesbeiana]	NA	0.451949	0.229828	0.30294	1.40174	1.37568	1.45581	0.232616	-2.10398	3.89371e-06	8.08109e-05	down	yes
gene-AB205_0018580	AB205_0018580	HSP90AA1	sp|Q76LV2|HS90A_BOVIN	Heat shock protein HSP 90-alpha OS=Bos taurus GN=HSP90AA1 PE=1 SV=3	rna-gnl|WGS:LIAG|AB205_0018580_mRNA	GO:0005634(nucleus);GO:0005737(cytoplasm);GO:0009408(response to heat);GO:0009409(response to cold);GO:0046677(response to antibiotic)	04141(Protein processing in endoplasmic reticulum);04217(Necroptosis);04621(NOD-like receptor signaling pathway);04914(Progesterone-mediated oocyte maturation)	K04079	NA	hypothetical protein AB205_0018580, partial [Rana catesbeiana]	NA	44.3824	43.2962	45.5147	18.6799	19.5082	19.0168	2.32835	1.21931	2.71098e-20	4.22378e-18	up	yes
gene-AB205_0018610	AB205_0018610	CSGALNACT1	sp|Q8TDX6|CGAT1_HUMAN	Chondroitin sulfate N-acetylgalactosaminyltransferase 1 OS=Homo sapiens GN=CSGALNACT1 PE=1 SV=2	rna-gnl|WGS:LIAG|AB205_0018610_mRNA	GO:0000139(Golgi membrane);GO:0001958(endochondral ossification);GO:0005622(intracellular);GO:0007399(nervous system development);GO:0008037(cell recognition);GO:0008283(cell proliferation);GO:0008376(acetylgalactosaminyltransferase activity);GO:0008955(peptidoglycan glycosyltransferase activity);GO:0009653(anatomical structure morphogenesis);GO:0015014(heparan sulfate proteoglycan biosynthetic p…	00532(Glycosaminoglycan biosynthesis - chondroitin sulfate / dermatan sulfate)	K00746	EC:2.4.1.174;EC:2.4.1.175	hypothetical protein AB205_0018610 [Rana catesbeiana]	NA	0.854733	1.22884	1.09616	0.296001	0.217268	0.0001	6.19386	2.63084	0.00324482	0.0258692	up	yes
gene-AB205_0019060	AB205_0019060		-		rna-gnl|WGS:LIAG|AB205_0019060_mRNA	GO:0003700(DNA binding transcription factor activity);GO:0005634(nucleus);GO:0005783(endoplasmic reticulum);GO:0030968(endoplasmic reticulum unfolded protein response);GO:0035497(cAMP response element binding);GO:0043565(sequence-specific DNA binding);GO:0045944(positive regulation of transcription by RNA polymerase II)	04916(Melanogenesis);04261(Adrenergic signaling in cardiomyocytes)	K09048	NA	PREDICTED: cyclic AMP-responsive element-binding protein 3-like protein 1 isoform X1 [Nanorana parkeri]	NA	3.09899	3.83193	2.06451	6.89296	8.23251	8.62461	0.378753	-1.40067	9.62899e-07	2.30554e-05	down	yes
gene-AB205_0019260	AB205_0019260	CFAP45	sp|Q9UL16|CFA45_HUMAN	Cilia- and flagella-associated protein 45 OS=Homo sapiens GN=CFAP45 PE=2 SV=2	rna-gnl|WGS:LIAG|AB205_0019260_mRNA	GO:0005654(nucleoplasm)	NA	NA	NA	hypothetical protein AB205_0019260 [Rana catesbeiana]	NA	2.38559	3.59841	3.28791	6.02235	8.33891	7.76086	0.419124	-1.25455	1.0477e-05	0.000191249	down	yes
gene-AB205_0019460	AB205_0019460	CACNB4	sp|O00305|CACB4_HUMAN	Voltage-dependent L-type calcium channel subunit beta-4 OS=Homo sapiens GN=CACNB4 PE=1 SV=2	rna-gnl|WGS:LIAG|AB205_0019460_mRNA	GO:0005891(voltage-gated calcium channel complex);GO:0007268(chemical synaptic transmission);GO:0007528(neuromuscular junction development);GO:0008331(high voltage-gated calcium channel activity);GO:1901385(regulation of voltage-gated calcium channel activity)	04010(MAPK signaling pathway);04260(Cardiac muscle contraction);04261(Adrenergic signaling in cardiomyocytes)	K04865	NA	hypothetical protein AB205_0019460, partial [Rana catesbeiana]	NA	0.120273	0.266264	0.324657	0.020817	0.0001	0.0001	33.839	5.08061	4.98196e-05	0.000764362	up	yes
gene-AB205_0019910	AB205_0019910	UMOD	sp|Q862Z3|UROM_CANLF	Uromodulin OS=Canis lupus familiaris GN=UMOD PE=2 SV=1;sp|Q91X17|UROM_MOUSE	rna-gnl|WGS:LIAG|AB205_0019910A_mRNA;rna-gnl|WGS:LIAG|AB205_0019910B_mRNA	GO:0000922(spindle pole);GO:0005509(calcium ion binding);GO:0007157(heterophilic cell-cell adhesion via plasma membrane cell adhesion molecules);GO:0007159(leukocyte cell-cell adhesion);GO:0007588(excretion);GO:0016323(basolateral plasma membrane);GO:0016324(apical plasma membrane);GO:0019864(IgG binding);GO:0031225(anchored component of membrane);GO:0048878(chemical homeostasis);GO:0070062(extra…	NA	NA	NA	hypothetical protein AB205_0019910, partial [Rana catesbeiana]	NA	2.71793	1.29543	1.72002	0.573441	1.25655	0.984538	2.03706	1.02649	0.0351717	0.153117	up	yes
gene-AB205_0020180	AB205_0020180	TFF1	sp|P04155|TFF1_HUMAN	Trefoil factor 1 OS=Homo sapiens GN=TFF1 PE=1 SV=1	rna-gnl|WGS:LIAG|AB205_0020180_mRNA	GO:0005515(protein binding);GO:0005615(extracellular space);GO:0005975(carbohydrate metabolic process);GO:0007586(digestion);GO:0008083(growth factor activity);GO:0008285(negative regulation of cell proliferation);GO:0010039(response to iron ion);GO:0030154(cell differentiation);GO:0030277(maintenance of gastrointestinal epithelium);GO:0035902(response to immobilization stress);GO:0043434(respons…	NA	NA	NA	hypothetical protein AB205_0020180, partial [Rana catesbeiana]	NA	2.32391	2.80549	3.40421	17.5885	13.8993	19.7563	0.166529	-2.58616	2.09439e-30	6.26167e-28	down	yes
gene-AB205_0020240	AB205_0020240	-	sp|P31779|TTHY_LITCT	Transthyretin OS=Lithobates catesbeiana PE=1 SV=2	rna-gnl|WGS:LIAG|AB205_0020240_mRNA	GO:0005576(extracellular region);GO:0051289(protein homotetramerization);GO:0070324(thyroid hormone binding);GO:0070327(thyroid hormone transport)	NA	NA	NA	hypothetical protein AB205_0020240, partial [Rana catesbeiana]	NA	6.21569	3.46176	2.91718	0.0001	0.390152	0.0001	32.2648	5.01189	2.55742e-06	5.62429e-05	up	yes
gene-AB205_0020270	AB205_0020270	CCSER2	sp|Q3UHI0|CCSE2_MOUSE	Serine-rich coiled-coil domain-containing protein 2 OS=Mus musculus GN=Ccser2 PE=1 SV=1	rna-gnl|WGS:LIAG|AB205_0020270_mRNA	GO:0001578(microtubule bundle formation);GO:0008017(microtubule binding);GO:0015630(microtubule cytoskeleton)	NA	NA	NA	hypothetical protein AB205_0020270 [Rana catesbeiana]	NA	0.375865	0.786343	0.704178	1.70209	1.45084	0.809875	0.470977	-1.08627	0.0222011	0.110357	down	yes
gene-AB205_0020850	AB205_0020850	TMEM206	sp|Q0V9Z3|TM206_XENTR	Transmembrane protein 206 OS=Xenopus tropicalis GN=tmem206 PE=2 SV=1	rna-gnl|WGS:LIAG|AB205_0020850_mRNA	GO:0009986(cell surface)	NA	NA	NA	hypothetical protein AB205_0020850, partial [Rana catesbeiana]	NA	0.102593	0.332751	0.524324	0.623635	0.761112	1.18149	0.373958	-1.41905	0.0477907	0.187601	down	yes
gene-AB205_0021220	AB205_0021220	SLC35F2	sp|Q8IXU6|S35F2_HUMAN	Solute carrier family 35 member F2 OS=Homo sapiens GN=SLC35F2 PE=1 SV=1	rna-gnl|WGS:LIAG|AB205_0021220_mRNA	GO:0003674(molecular_function);GO:0005575(cellular_component);GO:0006810(transport);GO:0008150(biological_process);GO:0016021(integral component of membrane)	NA	NA	NA	hypothetical protein AB205_0021220 [Rana catesbeiana]	NA	1.69183	1.91561	1.39767	5.74189	4.74153	3.45159	0.359175	-1.47724	0.000216691	0.00278877	down	yes
gene-AB205_0021290	AB205_0021290	BIRC6	sp|Q9NR09|BIRC6_HUMAN	Baculoviral IAP repeat-containing protein 6 OS=Homo sapiens GN=BIRC6 PE=1 SV=2	rna-gnl|WGS:LIAG|AB205_0021290_mRNA	GO:0004842(ubiquitin-protein transferase activity);GO:0005737(cytoplasm);GO:0009966(regulation of signal transduction)	04120(Ubiquitin mediated proteolysis)	K10586	EC:2.3.2.23	hypothetical protein AB205_0021290 [Rana catesbeiana]	NA	0.776867	0.0001	0.389477	1.49788	1.33858	2.31806	0.226296	-2.14372	0.0184047	0.0969953	down	yes
gene-AB205_0021310	AB205_0021310	PARP12	sp|Q8BZ20|PAR12_MOUSE	Poly [ADP-ribose] polymerase 12 OS=Mus musculus GN=Parp12 PE=1 SV=3	rna-gnl|WGS:LIAG|AB205_0021310_mRNA	GO:0003950(NAD+ ADP-ribosyltransferase activity);GO:0005634(nucleus);GO:0005764(lysosome);GO:0005770(late endosome);GO:0005794(Golgi apparatus);GO:0009615(response to virus);GO:0032727(positive regulation of interferon-alpha production);GO:0032728(positive regulation of interferon-beta production);GO:0039507(suppression by virus of host molecular function);GO:0043123(positive regulation of I-kapp…	NA	NA	NA	hypothetical protein AB205_0021310 [Rana catesbeiana]	NA	8.03508	5.85104	5.03365	2.0617	2.72724	3.38066	2.31587	1.21156	6.91806e-05	0.00102173	up	yes
gene-AB205_0021720	AB205_0021720		-		rna-gnl|WGS:LIAG|AB205_0021720_mRNA	NA	00330(Arginine and proline metabolism);00340(Histidine metabolism);00410(beta-Alanine metabolism)	K14755	EC:6.3.2.11	hypothetical protein AB205_0021720, partial [Rana catesbeiana]	NA	0.713204	0.841998	1.968	5.38726	1.95118	4.28801	0.303034	-1.72245	0.0108153	0.065216	down	yes
gene-AB205_0021880	AB205_0021880	LRRK2	sp|Q5S007|LRRK2_HUMAN	Leucine-rich repeat serine/threonine-protein kinase 2 OS=Homo sapiens GN=LRRK2 PE=1 SV=2	rna-gnl|WGS:LIAG|AB205_0021880_mRNA	GO:0000165(MAPK cascade);GO:0000186(activation of MAPKK activity);GO:0000187(activation of MAPK activity);GO:0001933(negative regulation of protein phosphorylation);GO:0003779(actin binding);GO:0003924(GTPase activity);GO:0004708(MAP kinase kinase activity);GO:0005096(GTPase activator activity);GO:0005524(ATP binding);GO:0005525(GTP binding);GO:0005615(extracellular space);GO:0005743(mitochondria…	NA	NA	NA	hypothetical protein AB205_0021880 [Rana catesbeiana]	NA	0.073723	0.0001	0.069828	0.496481	0.496493	0.419469	0.101704	-3.29755	0.000274344	0.00341848	down	yes
gene-AB205_0021920	AB205_0021920	BCAN	sp|Q96GW7|PGCB_HUMAN	Brevican core protein OS=Homo sapiens GN=BCAN PE=1 SV=2	rna-gnl|WGS:LIAG|AB205_0021920A_mRNA;rna-gnl|WGS:LIAG|AB205_0021920B_mRNA	GO:0001501(skeletal system development);GO:0005201(extracellular matrix structural constituent);GO:0005540(hyaluronic acid binding);GO:0007155(cell adhesion);GO:0007417(central nervous system development);GO:0007417(central nervous system development)	NA	NA	NA	hypothetical protein AB205_0021920 [Rana catesbeiana]	NA	0.543692	0.589634	0.254036	1.53735	1.17048	1.76063	0.310479	-1.68743	6.16877e-07	1.5266e-05	down	yes
gene-AB205_0022000	AB205_0022000	COL5A3	sp|P25940|CO5A3_HUMAN	Collagen alpha-3(V) chain OS=Homo sapiens GN=COL5A3 PE=1 SV=3	rna-gnl|WGS:LIAG|AB205_0022000B_mRNA;rna-gnl|WGS:LIAG|AB205_0022000A_mRNA	GO:0005201(extracellular matrix structural constituent);GO:0005201(extracellular matrix structural constituent)	NA	NA	NA	hypothetical protein AB205_0022000, partial [Rana catesbeiana]	NA	0.693757	0.647455	0.758284	1.75917	1.91553	1.99087	0.370571	-1.43218	3.17501e-06	6.8063e-05	down	yes
gene-AB205_0022030	AB205_0022030	RGS22	sp|Q8NE09|RGS22_HUMAN	Regulator of G-protein signaling 22 OS=Homo sapiens GN=RGS22 PE=1 SV=3	rna-gnl|WGS:LIAG|AB205_0022030_mRNA	GO:0005096(GTPase activator activity);GO:0005737(cytoplasm);GO:0005886(plasma membrane)	NA	NA	NA	hypothetical protein AB205_0022030 [Rana catesbeiana]	NA	0.639299	0.591101	0.533381	1.54579	1.77504	1.65014	0.354816	-1.49486	0.000999653	0.00986455	down	yes
gene-AB205_0022350	AB205_0022350	XK81A1	sp|P08777|K1C1_XENLA	Keratin, type I cytoskeletal 47 kDa OS=Xenopus laevis GN=xk81a1 PE=2 SV=1	rna-gnl|WGS:LIAG|AB205_0022350A_mRNA;rna-gnl|WGS:LIAG|AB205_0022350B_mRNA;rna-gnl|WGS:LIAG|AB205_0022350C_mRNA	GO:0005198(structural molecule activity);GO:0005829(cytosol);GO:0005882(intermediate filament);GO:0007601(visual perception);GO:0031424(keratinization);GO:0070062(extracellular exosome);GO:0070268(cornification);GO:0070268(cornification)	NA	NA	NA	Keratin, type I cytoskeletal 47 kDa [Rana catesbeiana];hypothetical protein AB205_0022350 [Rana catesbeiana]	NA	44.726	43.5737	43.1362	21.5799	22.3788	21.6164	2.00436	1.00314	1.93663e-19	2.78221e-17	up	yes
gene-AB205_0023090	AB205_0023090		-		rna-gnl|WGS:LIAG|AB205_0023090_mRNA	NA	NA	NA	NA	hypothetical protein AB205_0023090, partial [Rana catesbeiana]	NA	2.54276	1.52025	3.22755	0.0001	0.0001	0.551016	13.2263	3.72534	0.000989931	0.0098036	up	yes
gene-AB205_0023160	AB205_0023160	METRN	sp|Q8C1Q4|METRN_MOUSE	Meteorin OS=Mus musculus GN=Metrn PE=1 SV=2	rna-gnl|WGS:LIAG|AB205_0023160_mRNA	GO:0003674(molecular_function);GO:0005575(cellular_component);GO:0008150(biological_process)	00561(Glycerolipid metabolism);00564(Glycerophospholipid metabolism);04070(Phosphatidylinositol signaling system)	K00901	EC:2.7.1.107	hypothetical protein AB205_0023160 [Rana catesbeiana]	NA	4.64048	3.50776	3.79935	8.99276	10.5321	5.58582	0.475797	-1.07158	0.00014405	0.00196242	down	yes
gene-AB205_0023570	AB205_0023570	SPEG	sp|Q696W0|SPEG_DANRE	Striated muscle preferentially expressed protein kinase OS=Danio rerio GN=speg PE=2 SV=1	rna-gnl|WGS:LIAG|AB205_0023570_mRNA	GO:0004672(protein kinase activity);GO:0004674(protein serine/threonine kinase activity);GO:0005524(ATP binding);GO:0006468(protein phosphorylation);GO:0016301(kinase activity);GO:0016310(phosphorylation);GO:0016740(transferase activity)	NA	NA	NA	hypothetical protein AB205_0023570, partial [Rana catesbeiana]	NA	1.41736	1.62112	0.961428	3.08503	2.8709	2.72883	0.460566	-1.11852	3.91368e-05	0.000621135	down	yes
gene-AB205_0023820	AB205_0023820	PRSS27	sp|Q9BQR3|PRS27_HUMAN	Serine protease 27 OS=Homo sapiens GN=PRSS27 PE=1 SV=1	rna-gnl|WGS:LIAG|AB205_0023820_mRNA	GO:0004252(serine-type endopeptidase activity);GO:0005886(plasma membrane);GO:0006508(proteolysis)	NA	NA	NA	hypothetical protein AB205_0023820, partial [Rana catesbeiana]	NA	15.9698	19.0194	11.3922	5.85523	3.51683	8.0552	2.66143	1.4122	2.05286e-05	0.000349364	up	yes
gene-AB205_0024090	AB205_0024090	-	sp|P02011|HBA3_LITCT	Hemoglobin subunit alpha-3 OS=Lithobates catesbeiana PE=1 SV=1	rna-gnl|WGS:LIAG|AB205_0024090_mRNA	GO:0005344(oxygen carrier activity);GO:0005506(iron ion binding);GO:0005833(hemoglobin complex);GO:0015671(oxygen transport);GO:0019825(oxygen binding);GO:0020037(heme binding)	NA	NA	NA	Hemoglobin subunit alpha-3 [Rana catesbeiana]	NA	379.497	366.502	367.691	748.462	739.08	805.86	0.485606	-1.04214	9.30303e-19	1.255e-16	down	yes
gene-AB205_0024130	AB205_0024130		-		rna-gnl|WGS:LIAG|AB205_0024130_mRNA	NA	NA	NA	NA	hypothetical protein AB205_0024130 [Rana catesbeiana]	NA	1.29312	1.81103	0.896834	4.62688	3.77718	2.63219	0.362531	-1.46383	0.00135177	0.0125342	down	yes
gene-AB205_0024170	AB205_0024170	RALGPAD	sp|P86410|RLGPB_RAT	Ral GTPase-activating protein subunit beta OS=Rattus norvegicus GN=Ralgapb PE=1 SV=1	rna-gnl|WGS:LIAG|AB205_0024170_mRNA	GO:0005096(GTPase activator activity);GO:0043547(positive regulation of GTPase activity);GO:0051056(regulation of small GTPase mediated signal transduction)	NA	NA	NA	PREDICTED: ral GTPase-activating protein subunit beta [Nanorana parkeri]	NA	1.30078	0.936658	0.473136	2.63835	2.92165	1.61957	0.37754	-1.4053	0.0174997	0.093744	down	yes
gene-AB205_0024310	AB205_0024310		-		rna-gnl|WGS:LIAG|AB205_0024310_mRNA	NA	00140(Steroid hormone biosynthesis);00350(Tyrosine metabolism)	K00545	EC:2.1.1.6	hypothetical protein AB205_0024310 [Rana catesbeiana]	NA	5.40628	4.92629	5.55546	1.2754	1.14634	1.7281	3.82859	1.93681	2.1413e-09	8.92594e-08	up	yes
gene-AB205_0024440	AB205_0024440	PPP1R15B	sp|Q5SWA1|PR15B_HUMAN	Protein phosphatase 1 regulatory subunit 15B OS=Homo sapiens GN=PPP1R15B PE=1 SV=1	rna-gnl|WGS:LIAG|AB205_0024440A_mRNA;rna-gnl|WGS:LIAG|AB205_0024440B_mRNA	GO:0000164(protein phosphatase type 1 complex);GO:0004722(protein serine/threonine phosphatase activity);GO:0005515(protein binding);GO:0006983(ER overload response);GO:0042542(response to hydrogen peroxide);GO:0070262(peptidyl-serine dephosphorylation);GO:1903898(negative regulation of PERK-mediated unfolded protein response);GO:1903912(negative regulation of endoplasmic reticulum stress-induced…	NA	NA	NA	hypothetical protein AB205_0024440 [Rana catesbeiana];hypothetical protein AB205_0024440, partial [Rana catesbeiana]	NA	22.2084	22.9309	22.2088	8.71851	9.62158	4.38403	2.96373	1.56741	1.61014e-13	1.29068e-11	up	yes
gene-AB205_0024640	AB205_0024640	-	sp|Q9I926|FUCL6_ANGJA	Fucolectin-6 OS=Anguilla japonica PE=2 SV=1	rna-gnl|WGS:LIAG|AB205_0024640_mRNA	GO:0001868(regulation of complement activation, lectin pathway);GO:0005509(calcium ion binding);GO:0005615(extracellular space);GO:0010185(regulation of cellular defense response);GO:0030246(carbohydrate binding);GO:0042806(fucose binding);GO:0045088(regulation of innate immune response)	NA	NA	NA	hypothetical protein AB205_0024640 [Rana catesbeiana]	NA	483.5	486.928	514.999	220.643	228.608	220.962	2.21635	1.14819	7.60039e-26	1.95524e-23	up	yes
gene-AB205_0024920	AB205_0024920		-		rna-gnl|WGS:LIAG|AB205_0024920_mRNA	NA	04514(Cell adhesion molecules (CAMs))	K06771	NA	hypothetical protein AB205_0024920 [Rana catesbeiana]	NA	0.746542	0.480838	0.907745	1.19035	2.66165	2.41612	0.340633	-1.55371	0.00796619	0.0515937	down	yes
gene-AB205_0025520	AB205_0025520	AKR1C4	sp|P17516|AK1C4_HUMAN	Aldo-keto reductase family 1 member C4 OS=Homo sapiens GN=AKR1C4 PE=1 SV=3	rna-gnl|WGS:LIAG|AB205_0025520_mRNA	GO:0001523(retinoid metabolic process);GO:0001758(retinal dehydrogenase activity);GO:0004033(aldo-keto reductase (NADP) activity);GO:0005737(cytoplasm);GO:0005829(cytosol);GO:0006699(bile acid biosynthetic process);GO:0008202(steroid metabolic process);GO:0008209(androgen metabolic process);GO:0009055(electron transfer activity);GO:0015125(bile acid transmembrane transporter activity);GO:0015721(…	00140(Steroid hormone biosynthesis);00590(Arachidonic acid metabolism);00790(Folate biosynthesis)	K04119	EC:1.1.1.51;EC:1.1.1.188	hypothetical protein AB205_0025520, partial [Rana catesbeiana]	NA	157.779	151.601	142.669	63.3698	64.5172	63.6799	2.35975	1.23863	8.28074e-29	2.29004e-26	up	yes
gene-AB205_0025760	AB205_0025760	HAS2	sp|O57427|HYAS2_XENLA	Hyaluronan synthase 2 OS=Xenopus laevis GN=has2 PE=2 SV=2	rna-gnl|WGS:LIAG|AB205_0025760_mRNA	GO:0005887(integral component of plasma membrane);GO:0007155(cell adhesion);GO:0030213(hyaluronan biosynthetic process);GO:0035810(positive regulation of urine volume);GO:0045226(extracellular polysaccharide biosynthetic process);GO:0050501(hyaluronan synthase activity);GO:0070295(renal water absorption);GO:0085029(extracellular matrix assembly)	NA	NA	NA	hypothetical protein AB205_0025760, partial [Rana catesbeiana]	NA	1.15855	1.1289	1.55441	3.84803	3.67113	4.19822	0.327877	-1.60877	0.000122417	0.00170766	down	yes
gene-AB205_0026120	AB205_0026120	F5	sp|Q9GLP1|FA5_PIG	Coagulation factor V OS=Sus scrofa GN=F5 PE=2 SV=1	rna-gnl|WGS:LIAG|AB205_0026120_mRNA	GO:0005507(copper ion binding);GO:0009617(response to bacterium);GO:0046872(metal ion binding)	04610(Complement and coagulation cascades)	K03902	NA	hypothetical protein AB205_0026120 [Rana catesbeiana]	NA	0.600894	0.606382	0.722532	1.20653	1.88089	1.24528	0.445406	-1.16681	0.0114259	0.0679167	down	yes
gene-AB205_0026340	AB205_0026340	SSBP2	sp|P81877|SSBP2_HUMAN	Single-stranded DNA-binding protein 2 OS=Homo sapiens GN=SSBP2 PE=1 SV=2	rna-gnl|WGS:LIAG|AB205_0026340_mRNA	GO:0000978(RNA polymerase II proximal promoter sequence-specific DNA binding);GO:0003697(single-stranded DNA binding);GO:0005634(nucleus)	NA	NA	NA	hypothetical protein AB205_0026340 [Rana catesbeiana]	NA	0.25518	0.390055	0.607907	0.890914	0.969318	0.672114	0.494854	-1.01492	0.0196985	0.101967	down	yes
gene-AB205_0026770	AB205_0026770	ABCA12	sp|Q86UK0|ABCAC_HUMAN	ATP-binding cassette sub-family A member 12 OS=Homo sapiens GN=ABCA12 PE=1 SV=3	rna-gnl|WGS:LIAG|AB205_0026770_mRNA	GO:0033344(cholesterol efflux);GO:0033700(phospholipid efflux);GO:0042626(ATPase activity, coupled to transmembrane movement of substances);GO:0043231(intracellular membrane-bounded organelle)	02010(ABC transporters)	K05646	NA	hypothetical protein AB205_0026770 [Rana catesbeiana]	NA	195.264	210.247	215.097	57.5117	70.7774	59.1987	3.31012	1.72689	2.30168e-42	3.3665e-40	up	yes
gene-AB205_0026880	AB205_0026880	ATP1A2	sp|A2VDL6|AT1A2_BOVIN	Sodium/potassium-transporting ATPase subunit alpha-2 OS=Bos taurus GN=ATP1A2 PE=2 SV=1	rna-gnl|WGS:LIAG|AB205_0026880A_mRNA;rna-gnl|WGS:LIAG|AB205_0026880B_mRNA;rna-gnl|WGS:LIAG|AB205_0026880E_mRNA;rna-gnl|WGS:LIAG|AB205_0026880D_mRNA;rna-gnl|WGS:LIAG|AB205_0026880C_mRNA	GO:0005391(sodium:potassium-exchanging ATPase activity);GO:0005887(integral component of plasma membrane);GO:0006883(cellular sodium ion homeostasis);GO:0015991(ATP hydrolysis coupled proton transport);GO:0030007(cellular potassium ion homeostasis);GO:0036376(sodium ion export across plasma membrane);GO:0043231(intracellular membrane-bounded organelle);GO:0043231(intracellular membrane-bounded or…	04260(Cardiac muscle contraction);04261(Adrenergic signaling in cardiomyocytes);04261(Adrenergic signaling in cardiomyocytes)	K01539	EC:3.6.3.9	hypothetical protein AB205_0026880, partial [Rana catesbeiana];hypothetical protein AB205_0026880 [Rana catesbeiana]	NA	0.658437	0.372089	0.54225	1.1674	1.1235	1.12097	0.460972	-1.11725	1.67756e-05	0.000291321	down	yes
gene-AB205_0026900	AB205_0026900	SCAPER	sp|Q9BY12|SCAPE_HUMAN	S phase cyclin A-associated protein in the endoplasmic reticulum OS=Homo sapiens GN=SCAPER PE=1 SV=2	rna-gnl|WGS:LIAG|AB205_0026900_mRNA	GO:0003676(nucleic acid binding);GO:0005634(nucleus);GO:0005737(cytoplasm);GO:0008270(zinc ion binding)	NA	NA	NA	PREDICTED: S phase cyclin A-associated protein in the endoplasmic reticulum isoform X1 [Nanorana parkeri]	NA	0.420832	0.610367	0.893133	1.65959	2.21707	1.49544	0.358209	-1.48113	0.0267613	0.126923	down	yes
gene-AB205_0026980	AB205_0026980	ADGRL2	sp|O97817|AGRL2_BOVIN	Adhesion G protein-coupled receptor L2 OS=Bos taurus GN=ADGRL2 PE=2 SV=1	rna-gnl|WGS:LIAG|AB205_0026980_mRNA	GO:0004930(G-protein coupled receptor activity);GO:0007166(cell surface receptor signaling pathway);GO:0007186(G-protein coupled receptor signaling pathway);GO:0016021(integral component of membrane);GO:0030246(carbohydrate binding)	NA	NA	NA	hypothetical protein AB205_0026980 [Rana catesbeiana]	NA	0.0001	0.0001	1.36821	3.80542	5.12839	4.09476	0.105031	-3.25111	0.00424837	0.0320133	down	yes
gene-AB205_0027580	AB205_0027580	HMX3	sp|Q0P4W6|HMX3_XENTR	Homeobox protein HMX3 OS=Xenopus tropicalis GN=hmx3 PE=2 SV=1	rna-gnl|WGS:LIAG|AB205_0027580_mRNA	GO:0003677(DNA binding);GO:0005634(nucleus);GO:0006351(transcription, DNA-templated);GO:0006355(regulation of transcription, DNA-templated);GO:0007275(multicellular organism development);GO:0007399(nervous system development);GO:0030154(cell differentiation);GO:0042472(inner ear morphogenesis);GO:0043565(sequence-specific DNA binding);GO:0048916(posterior lateral line development)	NA	NA	NA	Homeobox protein HMX3 [Rana catesbeiana]	NA	4.59846	4.73214	3.61634	2.13112	2.02038	1.89823	2.14009	1.09767	6.07429e-05	0.000909253	up	yes
gene-AB205_0027700	AB205_0027700		-		rna-gnl|WGS:LIAG|AB205_0027700_mRNA	NA	NA	NA	NA	hypothetical protein AB205_0027700 [Rana catesbeiana]	NA	0.635951	0.325797	2.50383	2.36602	3.96572	3.47839	0.353265	-1.50118	0.0437968	0.176818	down	yes
gene-AB205_0027770	AB205_0027770	TBATA	sp|Q96M53|TBATA_HUMAN	Protein TBATA OS=Homo sapiens GN=TBATA PE=2 SV=3	rna-gnl|WGS:LIAG|AB205_0027770_mRNA	GO:0005634(nucleus);GO:0005829(cytosol)	NA	NA	NA	C10orf27 [Rana catesbeiana]	NA	0.67682	0.586636	0.798376	2.82493	3.2633	2.0605	0.253025	-1.98265	5.49513e-05	0.000831561	down	yes
gene-AB205_0028130	AB205_0028130	MYO7A	sp|P97479|MYO7A_MOUSE	Unconventional myosin-VIIa OS=Mus musculus GN=Myo7a PE=1 SV=2	rna-gnl|WGS:LIAG|AB205_0028130_mRNA	GO:0000146(microfilament motor activity);GO:0000166(nucleotide binding);GO:0001750(photoreceptor outer segment);GO:0001845(phagolysosome assembly);GO:0001917(photoreceptor inner segment);GO:0003774(motor activity);GO:0003779(actin binding);GO:0005515(protein binding);GO:0005516(calmodulin binding);GO:0005524(ATP binding);GO:0005737(cytoplasm);GO:0005765(lysosomal membrane);GO:0005829(cytosol);GO:…	NA	NA	NA	hypothetical protein AB205_0028130, partial [Rana catesbeiana]	NA	2.41196	4.10913	2.67301	0.0001	0.682766	0.415364	8.37174	3.06553	0.0011289	0.010916	up	yes
gene-AB205_0028230	AB205_0028230	SGK1-A	sp|Q6GPN6|SGK1A_XENLA	Serine/threonine-protein kinase Sgk1-A OS=Xenopus laevis GN=sgk1-a PE=2 SV=1	rna-gnl|WGS:LIAG|AB205_0028230_mRNA	GO:0001558(regulation of cell growth);GO:0004674(protein serine/threonine kinase activity);GO:0005246(calcium channel regulator activity);GO:0005634(nucleus);GO:0005737(cytoplasm);GO:0006883(cellular sodium ion homeostasis);GO:0010765(positive regulation of sodium ion transport);GO:0015459(potassium channel regulator activity);GO:0017080(sodium channel regulator activity);GO:0017081(chloride chan…	04068(FoxO signaling pathway);04150(mTOR signaling pathway)	K13302	EC:2.7.11.1	hypothetical protein AB205_0028230 [Rana catesbeiana]	NA	69.0403	65.0858	62.4302	34.161	30.6298	26.9163	2.1433	1.09984	5.32071e-21	8.91783e-19	up	yes
gene-AB205_0028360	AB205_0028360	-	sp|P17264|CRO_LITCT	Rho crystallin OS=Lithobates catesbeiana PE=1 SV=2	rna-gnl|WGS:LIAG|AB205_0028360A_mRNA;rna-gnl|WGS:LIAG|AB205_0028360B_mRNA	GO:0016491(oxidoreductase activity);GO:0055114(oxidation-reduction process);GO:0055114(oxidation-reduction process)	00140(Steroid hormone biosynthesis);00590(Arachidonic acid metabolism);00790(Folate biosynthesis);00790(Folate biosynthesis)	K04119	EC:1.1.1.51;EC:1.1.1.188	Rho crystallin [Rana catesbeiana]	NA	3.0923	2.55648	2.08244	5.76906	5.0486	4.93003	0.490943	-1.02637	1.79807e-08	6.35472e-07	down	yes
gene-AB205_0028720	AB205_0028720	UBE2R2	sp|Q712K3|UB2R2_HUMAN	Ubiquitin-conjugating enzyme E2 R2 OS=Homo sapiens GN=UBE2R2 PE=1 SV=1	rna-gnl|WGS:LIAG|AB205_0028720_mRNA	GO:0005737(cytoplasm);GO:0031625(ubiquitin protein ligase binding);GO:0043161(proteasome-mediated ubiquitin-dependent protein catabolic process);GO:0061630(ubiquitin protein ligase activity)	04120(Ubiquitin mediated proteolysis);05168(Herpes simplex infection)	K02207	EC:2.3.2.23	ubiquitin-conjugating enzyme E2 R2 [Xenopus tropicalis]	NA	2.05467	1.39471	1.19581	2.73739	4.87103	3.6319	0.413262	-1.27487	0.0477851	0.187601	down	yes
gene-AB205_0028760	AB205_0028760	CCDC186	sp|Q8C9S4|CC186_MOUSE	Coiled-coil domain-containing protein 186 OS=Mus musculus GN=Ccdc186 PE=1 SV=2	rna-gnl|WGS:LIAG|AB205_0028760_mRNA	GO:0003674(molecular_function);GO:0005575(cellular_component);GO:0008150(biological_process)	NA	NA	NA	hypothetical protein AB205_0028760 [Rana catesbeiana]	NA	0.315726	0.89117	0.412644	2.69204	2.43258	2.44406	0.213979	-2.22446	0.00106558	0.010413	down	yes
gene-AB205_0029550	AB205_0029550	IGKV4-1	sp|P06312|KV401_HUMAN	Immunoglobulin kappa variable 4-1 OS=Homo sapiens GN=IGKV4-1 PE=1 SV=1	rna-gnl|WGS:LIAG|AB205_0029550_mRNA	GO:0002377(immunoglobulin production);GO:0005615(extracellular space);GO:0006955(immune response)	NA	NA	NA	hypothetical protein AB205_0029550 [Rana catesbeiana]	NA	3.64723	3.11012	1.12512	353.664	324.789	339.879	0.00774057	-7.01335	7.31342e-258	8.0901e-254	down	yes
gene-AB205_0029620	AB205_0029620	APBB3	sp|O95704|APBB3_HUMAN	Amyloid beta A4 precursor protein-binding family B member 3 OS=Homo sapiens GN=APBB3 PE=1 SV=2	rna-gnl|WGS:LIAG|AB205_0029620_mRNA	GO:0001540(amyloid-beta binding);GO:0005634(nucleus);GO:0005737(cytoplasm);GO:0006355(regulation of transcription, DNA-templated);GO:0008134(transcription factor binding)	NA	NA	NA	hypothetical protein AB205_0029620 [Rana catesbeiana]	NA	0.687553	0.416021	0.767404	3.08634	1.96634	2.13711	0.260227	-1.94216	1.54702e-05	0.000272502	down	yes
gene-AB205_0029630	AB205_0029630	APBB3	sp|O95704|APBB3_HUMAN	Amyloid beta A4 precursor protein-binding family B member 3 OS=Homo sapiens GN=APBB3 PE=1 SV=2	rna-gnl|WGS:LIAG|AB205_0029630_mRNA	GO:0001540(amyloid-beta binding);GO:0005634(nucleus);GO:0005737(cytoplasm);GO:0006355(regulation of transcription, DNA-templated);GO:0008134(transcription factor binding)	NA	NA	NA	hypothetical protein AB205_0029630, partial [Rana catesbeiana]	NA	0.0001	0.333186	0.0001	0.420337	1.65666	1.38757	0.0962273	-3.37741	0.00560324	0.0393793	down	yes
gene-AB205_0030300	AB205_0030300	TXNIP	sp|Q9H3M7|TXNIP_HUMAN	Thioredoxin-interacting protein OS=Homo sapiens GN=TXNIP PE=1 SV=1	rna-gnl|WGS:LIAG|AB205_0030300_mRNA	GO:0000122(negative regulation of transcription by RNA polymerase II);GO:0004857(enzyme inhibitor activity);GO:0005515(protein binding);GO:0005634(nucleus);GO:0005737(cytoplasm);GO:0005758(mitochondrial intermembrane space);GO:0005829(cytosol);GO:0006351(transcription, DNA-templated);GO:0006606(protein import into nucleus);GO:0007049(cell cycle);GO:0009612(response to mechanical stimulus);GO:0009…	04621(NOD-like receptor signaling pathway)	K20910	NA	hypothetical protein AB205_0030300 [Rana catesbeiana]	NA	657.154	619.611	575.562	299.703	309.716	285.331	2.07022	1.04978	1.75581e-22	3.59682e-20	up	yes
gene-AB205_0030820	AB205_0030820	ANXA1	sp|P14087|ANXA1_CAVCU	Annexin A1 OS=Cavia cutleri GN=ANXA1 PE=1 SV=1	rna-gnl|WGS:LIAG|AB205_0030820A_mRNA;rna-gnl|WGS:LIAG|AB205_0030820B_mRNA	GO:0002548(monocyte chemotaxis);GO:0002685(regulation of leukocyte migration);GO:0005509(calcium ion binding);GO:0005544(calcium-dependent phospholipid binding);GO:0005615(extracellular space);GO:0005737(cytoplasm);GO:0006909(phagocytosis);GO:0006954(inflammatory response);GO:0007187(G-protein coupled receptor signaling pathway, coupled to cyclic nucleotide second messenger);GO:0008360(regulation…	NA	NA	NA	hypothetical protein AB205_0030820 [Rana catesbeiana]	NA	0.102215	0.512913	0.0001	0.98158	1.04858	2.20499	0.145267	-2.78322	0.00117381	0.0112127	down	yes
gene-AB205_0030960	AB205_0030960	CST3	sp|P01035|CYTC_BOVIN	Cystatin-C OS=Bos taurus GN=CST3 PE=1 SV=2	rna-gnl|WGS:LIAG|AB205_0030960_mRNA	GO:0004869(cysteine-type endopeptidase inhibitor activity);GO:0005576(extracellular region);GO:0010951(negative regulation of endopeptidase activity)	04970(Salivary secretion)	K13899	NA	Cystatin-2 [Rana catesbeiana]	NA	1.05426	0.0001	0.0001	9.4083	13.9118	11.8465	0.0299846	-5.05964	5.44452e-12	3.65014e-10	down	yes
gene-AB205_0031380	AB205_0031380		-		rna-gnl|WGS:LIAG|AB205_0031380_mRNA	GO:0003823(antigen binding);GO:0006910(phagocytosis, recognition);GO:0006911(phagocytosis, engulfment);GO:0006958(complement activation, classical pathway);GO:0009897(external side of plasma membrane);GO:0034987(immunoglobulin receptor binding);GO:0042571(immunoglobulin complex, circulating);GO:0042742(defense response to bacterium);GO:0045087(innate immune response);GO:0050853(B cell receptor si…	NA	NA	NA	hypothetical protein AB205_0031380, partial [Rana catesbeiana]	NA	7.09104	5.49149	5.42575	3.38959	2.43825	2.67045	2.11905	1.08342	2.42855e-05	0.00040581	up	yes
gene-AB205_0031680	AB205_0031680	FLT1	sp|P17948|VGFR1_HUMAN	Vascular endothelial growth factor receptor 1 OS=Homo sapiens GN=FLT1 PE=1 SV=2	rna-gnl|WGS:LIAG|AB205_0031680_mRNA	GO:0002548(monocyte chemotaxis);GO:0005524(ATP binding);GO:0005887(integral component of plasma membrane);GO:0005925(focal adhesion);GO:0010863(positive regulation of phospholipase C activity);GO:0014068(positive regulation of phosphatidylinositol 3-kinase signaling);GO:0018108(peptidyl-tyrosine phosphorylation);GO:0019838(growth factor binding);GO:0030335(positive regulation of cell migration);G…	04010(MAPK signaling pathway);04510(Focal adhesion)	K05096	EC:2.7.10.1	PREDICTED: vascular endothelial growth factor receptor 1 [Nanorana parkeri]	NA	2.80718	2.62015	2.82513	1.13617	1.04609	1.26499	2.39393	1.25938	7.39032e-07	2.53102e-05	up	yes
gene-AB205_0031950	AB205_0031950	ARSD	sp|P51689|ARSD_HUMAN	Arylsulfatase D OS=Homo sapiens GN=ARSD PE=1 SV=2	rna-gnl|WGS:LIAG|AB205_0031950_mRNA	GO:0008152(metabolic process);GO:0008484(sulfuric ester hydrolase activity);GO:0016021(integral component of membrane)	NA	NA	NA	hypothetical protein AB205_0031950 [Rana catesbeiana]	NA	4.43926	5.28106	4.42298	8.99667	10.4948	12.484	0.442318	-1.17684	5.66589e-06	0.000112723	down	yes
gene-AB205_0031990	AB205_0031990	INPP5J	sp|P59644|PI5PA_MOUSE	Phosphatidylinositol 4,5-bisphosphate 5-phosphatase A OS=Mus musculus GN=Inpp5j PE=1 SV=2	rna-gnl|WGS:LIAG|AB205_0031990A_mRNA;rna-gnl|WGS:LIAG|AB205_0031990B_mRNA	GO:0016787(hydrolase activity);GO:0046856(phosphatidylinositol dephosphorylation);GO:0046856(phosphatidylinositol dephosphorylation)	00562(Inositol phosphate metabolism);04070(Phosphatidylinositol signaling system);04070(Phosphatidylinositol signaling system)	K01106	EC:3.1.3.56	hypothetical protein AB205_0031990 [Rana catesbeiana]	NA	2.32253	2.05637	2.45513	4.15772	4.59493	5.35491	0.484423	-1.04566	1.73397e-05	0.000300175	down	yes
gene-AB205_0032700	AB205_0032700	AGTRAP	sp|Q5EBF8|ATRAP_XENTR	Type-1 angiotensin II receptor-associated protein-like OS=Xenopus tropicalis GN=agtrap PE=2 SV=1	rna-gnl|WGS:LIAG|AB205_0032700_mRNA	GO:0003674(molecular_function);GO:0016020(membrane);GO:0016021(integral component of membrane);GO:0038166(angiotensin-activated signaling pathway)	NA	NA	NA	PREDICTED: type-1 angiotensin II receptor-associated protein [Nanorana parkeri]	NA	18.3783	24.9667	28.0568	11.7044	8.25453	14.0541	2.09925	1.06987	2.02849e-06	4.52402e-05	up	yes
gene-AB205_0033070	AB205_0033070	C2ORF69	sp|Q8N8R5|CB069_HUMAN	UPF0565 protein C2orf69 OS=Homo sapiens GN=C2orf69 PE=1 SV=1	rna-gnl|WGS:LIAG|AB205_0033070_mRNA	GO:0005576(extracellular region)	NA	NA	NA	hypothetical protein AB205_0033070 [Rana catesbeiana]	NA	3.54913	2.73274	2.58425	1.39309	1.11563	1.63182	2.14129	1.09848	0.00298256	0.0241178	up	yes
gene-AB205_0033600	AB205_0033600	EFCAB5	sp|A4FU69|EFCB5_HUMAN	EF-hand calcium-binding domain-containing protein 5 OS=Homo sapiens GN=EFCAB5 PE=1 SV=3	rna-gnl|WGS:LIAG|AB205_0033600A_mRNA;rna-gnl|WGS:LIAG|AB205_0033600C_mRNA;rna-gnl|WGS:LIAG|AB205_0033600D_mRNA;rna-gnl|WGS:LIAG|AB205_0033600B_mRNA;rna-gnl|WGS:LIAG|AB205_0033600E_mRNA	GO:0005509(calcium ion binding);GO:0005509(calcium ion binding)	NA	NA	NA	hypothetical protein AB205_0033600, partial [Rana catesbeiana];hypothetical protein AB205_0033600 [Rana catesbeiana]	NA	0.0001	0.0001	0.0001	1.41323	0.626422	0.770115	0.000106771	-13.1932	1.57805e-07	4.4875e-06	down	yes
gene-AB205_0034170	AB205_0034170	CYP27A1	sp|Q02318|CP27A_HUMAN	Sterol 26-hydroxylase, mitochondrial OS=Homo sapiens GN=CYP27A1 PE=1 SV=1	rna-gnl|WGS:LIAG|AB205_0034170_mRNA	GO:0004497(monooxygenase activity);GO:0005506(iron ion binding);GO:0005743(mitochondrial inner membrane);GO:0016705(oxidoreductase activity, acting on paired donors, with incorporation or reduction of molecular oxygen);GO:0020037(heme binding);GO:0055114(oxidation-reduction process)	00120(Primary bile acid biosynthesis);03320(PPAR signaling pathway)	K00488	EC:1.14.15.15	PREDICTED: sterol 26-hydroxylase, mitochondrial-like [Nanorana parkeri]	NA	23.9479	20.3845	24.7316	9.38056	12.5322	10.7497	2.11447	1.0803	5.88911e-09	2.32053e-07	up	yes
gene-AB205_0034740	AB205_0034740	LAMB2	sp|P15800|LAMB2_RAT	Laminin subunit beta-2 OS=Rattus norvegicus GN=Lamb2 PE=1 SV=1	rna-gnl|WGS:LIAG|AB205_0034740_mRNA	GO:0016203(muscle attachment);GO:0061053(somite development);GO:0070831(basement membrane assembly)	04512(ECM-receptor interaction);04510(Focal adhesion)	K06243	NA	hypothetical protein AB205_0034740 [Rana catesbeiana]	NA	0.253992	0.546217	1.62774	4.86998	6.15628	3.86383	0.163058	-2.61654	8.40096e-05	0.00121004	down	yes
gene-AB205_0035030	AB205_0035030		-		rna-gnl|WGS:LIAG|AB205_0035030_mRNA	NA	NA	NA	NA	hypothetical protein AB205_0035030 [Rana catesbeiana]	NA	34.4985	45.9193	37.2694	17.7192	16.85	16.0004	2.32724	1.21862	4.96112e-15	4.98908e-13	up	yes
gene-AB205_0035190	AB205_0035190	-	sp|P83053|AMYP_STRCA	Pancreatic alpha-amylase OS=Struthio camelus PE=1 SV=1	rna-gnl|WGS:LIAG|AB205_0035190_mRNA	GO:0004556(alpha-amylase activity);GO:0005975(carbohydrate metabolic process);GO:0043169(cation binding)	00500(Starch and sucrose metabolism)	K01176	EC:3.2.1.1	hypothetical protein AB205_0035190 [Rana catesbeiana]	NA	0.626173	0.892516	0.824145	3.57451	3.00793	1.34343	0.295593	-1.75831	0.000473871	0.00541525	down	yes
gene-AB205_0035340	AB205_0035340	S100Z	sp|Q8WXG8|S100Z_HUMAN	Protein S100-Z OS=Homo sapiens GN=S100Z PE=1 SV=4	rna-gnl|WGS:LIAG|AB205_0035340_mRNA	GO:0005509(calcium ion binding);GO:0042803(protein homodimerization activity)	NA	NA	NA	hypothetical protein AB205_0035340, partial [Rana catesbeiana]	NA	0.0001	3.04493	0.341231	2.82168	3.78448	9.11584	0.215384	-2.21502	0.0481281	0.188269	down	yes
gene-AB205_0035480	AB205_0035480	CACNA1G	sp|O54898|CAC1G_RAT	Voltage-dependent T-type calcium channel subunit alpha-1G OS=Rattus norvegicus GN=Cacna1g PE=1 SV=2;sp|O88427|CAC1H_MOUSE	rna-gnl|WGS:LIAG|AB205_0035480A_mRNA;rna-gnl|WGS:LIAG|AB205_0035480B_mRNA	GO:0005261(cation channel activity);GO:0005886(plasma membrane);GO:0006816(calcium ion transport);GO:0034220(ion transmembrane transport);GO:0045956(positive regulation of calcium ion-dependent exocytosis);GO:0086010(membrane depolarization during action potential);GO:0086010(membrane depolarization during action potential)	04010(MAPK signaling pathway);04020(Calcium signaling pathway);04020(Calcium signaling pathway)	K04854	NA	hypothetical protein AB205_0035480, partial [Rana catesbeiana]	NA	0.0001	0.524826	0.405898	1.02861	1.72896	1.90841	0.199492	-2.3256	0.0144684	0.0811612	down	yes
gene-AB205_0035990	AB205_0035990		-		rna-gnl|WGS:LIAG|AB205_0035990_mRNA	NA	NA	NA	NA	hypothetical protein AB205_0035990, partial [Rana catesbeiana]	NA	11.844	18.4495	13.5244	7.53732	5.15764	6.51079	2.2815	1.18998	7.97458e-06	0.000151611	up	yes
gene-AB205_0036310	AB205_0036310		-		rna-gnl|WGS:LIAG|AB205_0036310_mRNA	NA	NA	NA	NA	hypothetical protein AB205_0036310, partial [Rana catesbeiana]	NA	30.9266	28.1032	36.1024	68.2814	83.0416	76.9085	0.416823	-1.26249	7.38417e-16	8.33507e-14	down	yes
gene-AB205_0036330	AB205_0036330	EGR2	sp|Q08427|EGR2_XENLA	Early growth response protein 2 OS=Xenopus laevis GN=egr2 PE=2 SV=1	rna-gnl|WGS:LIAG|AB205_0036330_mRNA	GO:0003676(nucleic acid binding);GO:0003677(DNA binding);GO:0005634(nucleus);GO:0006351(transcription, DNA-templated);GO:0006355(regulation of transcription, DNA-templated);GO:0021575(hindbrain morphogenesis);GO:0021654(rhombomere boundary formation);GO:0046872(metal ion binding);GO:0048568(embryonic organ development);GO:0048932(myelination of posterior lateral line nerve axons)	04625(C-type lectin receptor signaling pathway)	K12496	NA	Early growth response protein 2 [Rana catesbeiana]	NA	3.19414	3.85317	2.71764	0.727194	0.784791	0.758082	4.30162	2.10488	1.82948e-14	1.72971e-12	up	yes
gene-AB205_0036780	AB205_0036780	SRSF6	sp|Q3B7L6|SRSF6_BOVIN	Serine/arginine-rich splicing factor 6 OS=Bos taurus GN=SRSF6 PE=2 SV=1	rna-gnl|WGS:LIAG|AB205_0036780C_mRNA;rna-gnl|WGS:LIAG|AB205_0036780A_mRNA;rna-gnl|WGS:LIAG|AB205_0036780B_mRNA	GO:0000166(nucleotide binding);GO:0000380(alternative mRNA splicing, via spliceosome);GO:0000381(regulation of alternative mRNA splicing, via spliceosome);GO:0006376(mRNA splice site selection);GO:0010837(regulation of keratinocyte proliferation);GO:0016607(nuclear speck);GO:0036002(pre-mRNA binding);GO:0045617(negative regulation of keratinocyte differentiation);GO:0048025(negative regulation of…	03040(Spliceosome);05168(Herpes simplex infection);05168(Herpes simplex infection)	K12893	NA	hypothetical protein AB205_0036780, partial [Rana catesbeiana]	NA	51.9972	53.5937	50.9909	155.135	163.927	147.937	0.335294	-1.5765	6.22311e-41	4.04941e-38	down	yes
gene-AB205_0037040	AB205_0037040		-		rna-gnl|WGS:LIAG|AB205_0037040_mRNA	NA	NA	NA	NA	hypothetical protein AB205_0037040, partial [Rana catesbeiana]	NA	0.0001	0.332424	0.120478	1.33611	0.577694	0.263066	0.208098	-2.26467	0.0341324	0.150248	down	yes
gene-AB205_0037340	AB205_0037340	RSPH10B2	sp|B2RC85|R10B2_HUMAN	Radial spoke head 10 homolog B2 OS=Homo sapiens GN=RSPH10B2 PE=2 SV=2	rna-gnl|WGS:LIAG|AB205_0037340_mRNA	GO:0003674(molecular_function);GO:0005575(cellular_component);GO:0008150(biological_process)	NA	NA	NA	hypothetical protein AB205_0037340, partial [Rana catesbeiana]	NA	0.842072	1.6097	1.12419	4.00949	2.87347	5.22315	0.295385	-1.75933	1.44863e-05	0.000256806	down	yes
gene-AB205_0037550	AB205_0037550	MYOD1-A	sp|P13904|MYODA_XENLA	Myoblast determination protein 1 homolog A OS=Xenopus laevis GN=myod1-a PE=2 SV=1	rna-gnl|WGS:LIAG|AB205_0037550_mRNA	GO:0001047(core promoter binding);GO:0031490(chromatin DNA binding);GO:0043966(histone H3 acetylation);GO:0043967(histone H4 acetylation);GO:0044344(cellular response to fibroblast growth factor stimulus);GO:0045944(positive regulation of transcription by RNA polymerase II);GO:0071392(cellular response to estradiol stimulus)	NA	NA	NA	hypothetical protein AB205_0037550, partial [Rana catesbeiana]	NA	0.714634	0.0001	0.36582	2.27711	1.42866	0.773362	0.241242	-2.05145	0.0374898	0.159382	down	yes
gene-AB205_0037780	AB205_0037780	TEKT3	sp|Q9BXF9|TEKT3_HUMAN	Tektin-3 OS=Homo sapiens GN=TEKT3 PE=1 SV=1	rna-gnl|WGS:LIAG|AB205_0037780_mRNA	GO:0002080(acrosomal membrane);GO:0030317(flagellated sperm motility);GO:0036126(sperm flagellum);GO:0060271(cilium assembly);GO:0080154(regulation of fertilization)	NA	NA	NA	hypothetical protein AB205_0037780, partial [Rana catesbeiana]	NA	2.23819	3.04874	4.50672	12.9443	15.9468	14.6926	0.224709	-2.15387	1.35287e-15	1.48172e-13	down	yes
gene-AB205_0037810	AB205_0037810	MDN1	sp|Q9NU22|MDN1_HUMAN	Midasin OS=Homo sapiens GN=MDN1 PE=1 SV=2	rna-gnl|WGS:LIAG|AB205_0037810_mRNA	GO:0000027(ribosomal large subunit assembly);GO:0005524(ATP binding);GO:0005730(nucleolus);GO:0005737(cytoplasm);GO:0016020(membrane);GO:0016887(ATPase activity);GO:0045111(intermediate filament cytoskeleton)	03008(Ribosome biogenesis in eukaryotes)	K14572	NA	hypothetical protein AB205_0037810 [Rana catesbeiana]	NA	1.79947	1.22872	0.556422	2.86848	2.94861	1.74162	0.474235	-1.07633	0.0269757	0.127687	down	yes
gene-AB205_0037860	AB205_0037860	PTPRD	sp|P23468|PTPRD_HUMAN	Receptor-type tyrosine-protein phosphatase delta OS=Homo sapiens GN=PTPRD PE=1 SV=2	rna-gnl|WGS:LIAG|AB205_0037860_mRNA	GO:0004725(protein tyrosine phosphatase activity);GO:0016021(integral component of membrane);GO:0016477(cell migration);GO:0031102(neuron projection regeneration);GO:0035335(peptidyl-tyrosine dephosphorylation);GO:0035373(chondroitin sulfate proteoglycan binding);GO:0043005(neuron projection);GO:0043025(neuronal cell body);GO:0048679(regulation of axon regeneration);GO:0070062(extracellular exoso…	NA	NA	NA	protein tyrosine phosphatase, receptor type, D, isoform CRA_f [Homo sapiens]	NA	1.28839	1.74349	0.861391	1.95961	3.53012	2.39553	0.493741	-1.01817	0.0296283	0.135867	down	yes
gene-AB205_0037950	AB205_0037950		-		rna-gnl|WGS:LIAG|AB205_0037950A_mRNA;rna-gnl|WGS:LIAG|AB205_0037950B_mRNA	NA	NA	NA	NA	hypothetical protein AB205_0037950, partial [Rana catesbeiana]	NA	1.32747	2.01975	2.36442	1.12873	0.305289	0.301195	3.29161	1.71879	0.0181808	0.0963199	up	yes
gene-AB205_0037970	AB205_0037970	MB21D1	sp|Q8C6L5|CGAS_MOUSE	Cyclic GMP-AMP synthase OS=Mus musculus GN=Mb21d1 PE=1 SV=1	rna-gnl|WGS:LIAG|AB205_0037970A_mRNA;rna-gnl|WGS:LIAG|AB205_0037970B_mRNA	GO:0000166(nucleotide binding);GO:0002218(activation of innate immune response);GO:0002230(positive regulation of defense response to virus by host);GO:0002376(immune system process);GO:0003677(DNA binding);GO:0003682(chromatin binding);GO:0003690(double-stranded DNA binding);GO:0005515(protein binding);GO:0005524(ATP binding);GO:0005525(GTP binding);GO:0005737(cytoplasm);GO:0005829(cytosol);GO:0…	04623(Cytosolic DNA-sensing pathway);04623(Cytosolic DNA-sensing pathway)	K17834	EC:2.7.7.86	hypothetical protein AB205_0037970 [Rana catesbeiana]	NA	18.295	15.9386	14.7784	9.02716	6.97125	7.78218	2.06101	1.04335	4.0416e-14	3.66461e-12	up	yes
gene-AB205_0038050	AB205_0038050		-		rna-gnl|WGS:LIAG|AB205_0038050_mRNA	NA	NA	NA	NA	hypothetical protein AB205_0038050 [Rana catesbeiana]	NA	2.28671	1.87217	1.63212	1.08293	0.646567	1.11318	2.03716	1.02656	0.0298639	0.136454	up	yes
gene-AB205_0038060	AB205_0038060		-		rna-gnl|WGS:LIAG|AB205_0038060_mRNA	NA	NA	NA	NA	hypothetical protein AB205_0038060, partial [Rana catesbeiana]	NA	6.44871	5.69323	3.76877	2.19504	3.80926	1.48504	2.12445	1.08709	0.0459966	0.182961	up	yes
gene-AB205_0038270	AB205_0038270	NLRP12	sp|P59046|NAL12_HUMAN	NACHT, LRR and PYD domains-containing protein 12 OS=Homo sapiens GN=NLRP12 PE=1 SV=2	rna-gnl|WGS:LIAG|AB205_0038270_mRNA	GO:0001817(regulation of cytokine production);GO:0002374(cytokine secretion involved in immune response);GO:0002674(negative regulation of acute inflammatory response);GO:0002830(positive regulation of type 2 immune response);GO:0003674(molecular_function);GO:0005524(ATP binding);GO:0005575(cellular_component);GO:0005576(extracellular region);GO:0005634(nucleus);GO:0005737(cytoplasm);GO:0005783(e…	04621(NOD-like receptor signaling pathway)	K20865	NA	hypothetical protein AB205_0038270, partial [Rana catesbeiana]	NA	0.907392	1.24396	1.86841	0.0001	0.0001	0.729285	5.5104	2.46216	0.0381846	0.161679	up	yes
gene-AB205_0038720	AB205_0038720	BIRC6	sp|Q9NR09|BIRC6_HUMAN	Baculoviral IAP repeat-containing protein 6 OS=Homo sapiens GN=BIRC6 PE=1 SV=2	rna-gnl|WGS:LIAG|AB205_0038720_mRNA	GO:0000922(spindle pole);GO:0004842(ubiquitin-protein transferase activity);GO:0004869(cysteine-type endopeptidase inhibitor activity);GO:0005737(cytoplasm);GO:0005768(endosome);GO:0005802(trans-Golgi network);GO:0005815(microtubule organizing center);GO:0006915(apoptotic process);GO:0008284(positive regulation of cell proliferation);GO:0009966(regulation of signal transduction);GO:0010951(negati…	04120(Ubiquitin mediated proteolysis)	K10586	EC:2.3.2.23	hypothetical protein AB205_0038720, partial [Rana catesbeiana]	NA	2.81908	3.12693	1.61514	5.71767	4.87709	5.08482	0.482229	-1.05221	0.00661956	0.0447042	down	yes
gene-AB205_0038760	AB205_0038760	ZNF385D	sp|Q6AXX3|Z385D_RAT	Zinc finger protein 385D OS=Rattus norvegicus GN=Znf385d PE=2 SV=1	rna-gnl|WGS:LIAG|AB205_0038760_mRNA	GO:0002039(p53 binding);GO:0003723(RNA binding);GO:0072332(intrinsic apoptotic signaling pathway by p53 class mediator)	NA	NA	NA	hypothetical protein AB205_0038760 [Rana catesbeiana]	NA	0.650547	0.448008	0.363655	1.18799	0.93082	1.14477	0.448039	-1.1583	0.0122097	0.0715381	down	yes
gene-AB205_0039060	AB205_0039060	ATP6V0D2	sp|Q6P335|VA0D2_XENTR	V-type proton ATPase subunit d 2 OS=Xenopus tropicalis GN=atp6v0d2 PE=2 SV=1	rna-gnl|WGS:LIAG|AB205_0039060_mRNA	GO:0005769(early endosome);GO:0015078(proton transmembrane transporter activity);GO:0015991(ATP hydrolysis coupled proton transport);GO:0016324(apical plasma membrane);GO:0016471(vacuolar proton-transporting V-type ATPase complex);GO:0033179(proton-transporting V-type ATPase, V0 domain);GO:0070062(extracellular exosome)	00190(Oxidative phosphorylation);04145(Phagosome);04142(Lysosome)	K02146	NA	PREDICTED: V-type proton ATPase subunit d 2 isoform X1 [Nanorana parkeri]	NA	89.8898	93.9016	101.934	36.8672	38.8699	34.7655	2.58569	1.37055	2.76413e-30	8.04653e-28	up	yes
gene-AB205_0039280	AB205_0039280	TNFSF13B	sp|Q9Y275|TN13B_HUMAN	Tumor necrosis factor ligand superfamily member 13B OS=Homo sapiens GN=TNFSF13B PE=1 SV=1	rna-gnl|WGS:LIAG|AB205_0039280_mRNA	GO:0005164(tumor necrosis factor receptor binding);GO:0006955(immune response);GO:0016021(integral component of membrane)	04060(Cytokine-cytokine receptor interaction);04672(Intestinal immune network for IgA production)	K05476	NA	hypothetical protein AB205_0039280, partial [Rana catesbeiana]	NA	2.73728	3.42711	1.11036	0.852804	1.2459	0.0001	3.46614	1.79333	0.0456098	0.181859	up	yes
gene-AB205_0039490	AB205_0039490	PTPRJ	sp|Q9W6V5|PTPRJ_CHICK	Receptor-type tyrosine-protein phosphatase eta OS=Gallus gallus GN=PTPRJ PE=2 SV=2	rna-gnl|WGS:LIAG|AB205_0039490_mRNA	GO:0004725(protein tyrosine phosphatase activity);GO:0016021(integral component of membrane);GO:0035335(peptidyl-tyrosine dephosphorylation)	04520(Adherens junction)	K05698	EC:3.1.3.48	hypothetical protein AB205_0039490, partial [Rana catesbeiana]	NA	0.477251	0.56196	1.05321	2.73713	5.79275	1.19816	0.215091	-2.21698	0.00361261	0.0283423	down	yes
gene-AB205_0039730	AB205_0039730	-	sp|P08938|PURP_CHICK	Purpurin OS=Gallus gallus PE=1 SV=1	rna-gnl|WGS:LIAG|AB205_0039730_mRNA	GO:0005215(transporter activity);GO:0006810(transport);GO:0016918(retinal binding);GO:0019841(retinol binding);GO:0033165(interphotoreceptor matrix)	NA	NA	NA	PREDICTED: purpurin-like [Nanorana parkeri]	NA	1.87105	2.53938	2.61823	7.48707	4.5131	3.54789	0.45206	-1.14541	0.00321769	0.0257183	down	yes
gene-AB205_0040220	AB205_0040220	MPO	sp|P05164|PERM_HUMAN	Myeloperoxidase OS=Homo sapiens GN=MPO PE=1 SV=1	rna-gnl|WGS:LIAG|AB205_0040220_mRNA	GO:0001878(response to yeast);GO:0002149(hypochlorous acid biosynthetic process);GO:0002679(respiratory burst involved in defense response);GO:0004601(peroxidase activity);GO:0005615(extracellular space);GO:0005634(nucleus);GO:0005739(mitochondrion);GO:0008201(heparin binding);GO:0019430(removal of superoxide radicals);GO:0020037(heme binding);GO:0034374(low-density lipoprotein particle remodelin…	00983(Drug metabolism - other enzymes);04145(Phagosome)	K10789	EC:1.11.2.2	hypothetical protein AB205_0040220 [Rana catesbeiana]	NA	0.277725	0.34012	0.0001	4.96499	5.65549	5.78316	0.0376712	-4.73039	3.40272e-21	5.79091e-19	down	yes
gene-AB205_0040830	AB205_0040830	SEZ6	sp|Q6AX42|SEZ6_XENLA	Seizure protein 6 homolog OS=Xenopus laevis GN=sez6 PE=2 SV=1	rna-gnl|WGS:LIAG|AB205_0040830_mRNA	GO:0016021(integral component of membrane)	NA	NA	NA	hypothetical protein AB205_0040830, partial [Rana catesbeiana]	NA	0.0001	0.0001	0.096955	0.0001	0.540316	0.604991	0.0848214	-3.55943	0.0204918	0.10475	down	yes
gene-AB205_0040950	AB205_0040950	PEBP1	sp|P31044|PEBP1_RAT	Phosphatidylethanolamine-binding protein 1 OS=Rattus norvegicus GN=Pebp1 PE=1 SV=3	rna-gnl|WGS:LIAG|AB205_0040950_mRNA	GO:0005634(nucleus);GO:0019901(protein kinase binding);GO:0070062(extracellular exosome)	NA	NA	NA	hypothetical protein AB205_0040950, partial [Rana catesbeiana]	NA	4.274	11.5146	12.7854	19.3621	23.5631	15.7755	0.486774	-1.03867	0.0119298	0.0703077	down	yes
gene-AB205_0041540	AB205_0041540	OTOGL	sp|Q3ZCN5|OTOGL_HUMAN	Otogelin-like protein OS=Homo sapiens GN=OTOGL PE=2 SV=5;sp|F7A4A7|OTOGL_MOUSE	rna-gnl|WGS:LIAG|AB205_0041540A_mRNA;rna-gnl|WGS:LIAG|AB205_0041540B_mRNA;rna-gnl|WGS:LIAG|AB205_0041540C_mRNA	GO:0005576(extracellular region);GO:0007605(sensory perception of sound);GO:0046373(L-arabinose metabolic process);GO:0046556(alpha-L-arabinofuranosidase activity);GO:0046556(alpha-L-arabinofuranosidase activity)	04151(PI3K-Akt signaling pathway);04512(ECM-receptor interaction);04510(Focal adhesion);04610(Complement and coagulation cascades);04611(Platelet activation);05165(Human papillomavirus infection);05165(Human papillomavirus infection)	K03900	NA	hypothetical protein AB205_0041540 [Rana catesbeiana]	NA	0.724514	0.58801	0.597682	1.57013	2.06229	2.06422	0.335322	-1.57638	5.92186e-06	0.000116561	down	yes
gene-AB205_0041750	AB205_0041750	TRAPPC6B	sp|Q9D289|TPC6B_MOUSE	Trafficking protein particle complex subunit 6B OS=Mus musculus GN=Trappc6b PE=1 SV=1	rna-gnl|WGS:LIAG|AB205_0041750_mRNA	GO:0003674(molecular_function);GO:0005783(endoplasmic reticulum);GO:0005794(Golgi apparatus);GO:0005801(cis-Golgi network);GO:0005802(trans-Golgi network);GO:0006888(ER to Golgi vesicle-mediated transport);GO:0016192(vesicle-mediated transport);GO:0030008(TRAPP complex)	NA	NA	NA	hypothetical protein AB205_0041750 [Rana catesbeiana]	NA	0.258338	0.0001	0.0001	1.33319	0.960259	0.0001	0.112724	-3.14913	0.0409412	0.168424	down	yes
gene-AB205_0041790	AB205_0041790	VGLL2	sp|Q8BGW8|VGLL2_MOUSE	Transcription cofactor vestigial-like protein 2 OS=Mus musculus GN=Vgll2 PE=1 SV=1	rna-gnl|WGS:LIAG|AB205_0041790_mRNA	GO:0003713(transcription coactivator activity);GO:0005634(nucleus);GO:0005737(cytoplasm);GO:0007519(skeletal muscle tissue development);GO:0008022(protein C-terminus binding);GO:0045944(positive regulation of transcription by RNA polymerase II)	NA	NA	NA	hypothetical protein AB205_0041790 [Rana catesbeiana]	NA	1.34726	0.820494	0.824618	2.35951	1.93883	1.69493	0.49929	-1.00205	0.00600963	0.0413662	down	yes
gene-AB205_0042430	AB205_0042430	KCTD15	sp|Q6P3P4|KCD15_XENTR	BTB/POZ domain-containing protein kctd15 OS=Xenopus tropicalis GN=kctd15 PE=2 SV=1	rna-gnl|WGS:LIAG|AB205_0042430_mRNA	GO:0051260(protein homooligomerization)	NA	NA	NA	hypothetical protein AB205_0042430 [Rana catesbeiana]	NA	0.0001	0.293935	0.0001	0.72283	0.751368	0.196751	0.176029	-2.50612	0.0446418	0.179313	down	yes
gene-AB205_0042770	AB205_0042770	PXN1	sp|P49263|PXN1_XENLA	Pentraxin fusion protein OS=Xenopus laevis GN=pxn1 PE=2 SV=1	rna-gnl|WGS:LIAG|AB205_0042770_mRNA	GO:0005576(extracellular region);GO:0046872(metal ion binding)	NA	NA	NA	hypothetical protein AB205_0042770 [Rana catesbeiana]	NA	7.05497	9.34993	7.54152	3.19597	4.01546	4.74127	2.00343	1.00247	3.43882e-05	0.000557775	up	yes
gene-AB205_0043140	AB205_0043140		-		rna-gnl|WGS:LIAG|AB205_0043140_mRNA	GO:0004748(ribonucleoside-diphosphate reductase activity, thioredoxin disulfide as acceptor);GO:0005971(ribonucleoside-diphosphate reductase complex);GO:0009263(deoxyribonucleotide biosynthetic process)	04060(Cytokine-cytokine receptor interaction);05168(Herpes simplex infection)	K05477	NA	hypothetical protein AB205_0043140, partial [Rana catesbeiana]	NA	5.6098	8.17871	5.8146	3.09534	2.4251	3.29831	2.22289	1.15244	1.78344e-07	5.03277e-06	up	yes
gene-AB205_0043170	AB205_0043170	TEPP	sp|Q6URK8|TEPP_HUMAN	Testis, prostate and placenta-expressed protein OS=Homo sapiens GN=TEPP PE=2 SV=3	rna-gnl|WGS:LIAG|AB205_0043170_mRNA	GO:0005576(extracellular region)	NA	NA	NA	hypothetical protein AB205_0043170 [Rana catesbeiana]	NA	0.0001	0.0001	0.0001	4.32736	1.3981	1.10224	4.39387e-05	-14.4741	3.17666e-08	1.07135e-06	down	yes
gene-AB205_0043220	AB205_0043220	DRC7	sp|Q0V9S9|DRC7_XENTR	Dynein regulatory complex subunit 7 OS=Xenopus tropicalis GN=drc7 PE=2 SV=1	rna-gnl|WGS:LIAG|AB205_0043220_mRNA	GO:0005737(cytoplasm)	NA	NA	NA	hypothetical protein AB205_0043220 [Rana catesbeiana]	NA	0.064574	0.054562	0.063297	0.927336	2.01924	1.77955	0.038601	-4.69522	1.10189e-13	9.30467e-12	down	yes
gene-AB205_0043510	AB205_0043510	GVIN1	sp|Q80SU7|GVIN1_MOUSE	Interferon-induced very large GTPase 1 OS=Mus musculus GN=Gvin1 PE=1 SV=1	rna-gnl|WGS:LIAG|AB205_0043510_mRNA	GO:0005525(GTP binding)	04621(NOD-like receptor signaling pathway)	K12797	NA	hypothetical protein AB205_0043510 [Rana catesbeiana]	NA	1.95571	1.91334	2.43431	0.951878	0.669569	0.785168	2.61918	1.38912	5.23495e-12	3.53104e-10	up	yes
gene-AB205_0043670	AB205_0043670	VWA5A	sp|O00534|VMA5A_HUMAN	von Willebrand factor A domain-containing protein 5A OS=Homo sapiens GN=VWA5A PE=2 SV=2	rna-gnl|WGS:LIAG|AB205_0043670_mRNA	GO:0005634(nucleus)	03410(Base excision repair);04210(Apoptosis);04217(Necroptosis)	K10798	EC:2.4.2.30	PREDICTED: von Willebrand factor A domain-containing protein 5A-like [Nanorana parkeri]	NA	2.10935	0.0001	5.2833	8.32708	11.0124	10.8728	0.244693	-2.03096	0.0143593	0.0808362	down	yes
gene-AB205_0043910	AB205_0043910		-		rna-gnl|WGS:LIAG|AB205_0043910_mRNA	GO:0005089(Rho guanyl-nucleotide exchange factor activity);GO:0035023(regulation of Rho protein signal transduction)	NA	NA	NA	hypothetical protein AB205_0043910, partial [Rana catesbeiana]	NA	1.13829	1.36394	2.00001	3.59642	2.85988	4.58122	0.407903	-1.2937	0.0408341	0.168171	down	yes
gene-AB205_0044010	AB205_0044010	CYP2D3	sp|P12938|CP2D3_RAT	Cytochrome P450 2D3 OS=Rattus norvegicus GN=Cyp2d3 PE=2 SV=2	rna-gnl|WGS:LIAG|AB205_0044010_mRNA	GO:0008392(arachidonic acid epoxygenase activity);GO:0008395(steroid hydroxylase activity);GO:0019369(arachidonic acid metabolic process)	00140(Steroid hormone biosynthesis)	K07414	EC:1.14.14.1	hypothetical protein AB205_0044010, partial [Rana catesbeiana]	NA	0.0001	0.152191	0.390165	0.61408	2.09647	1.10404	0.142205	-2.81395	0.00401044	0.0305955	down	yes
gene-AB205_0044800	AB205_0044800	-	sp|P85072|AMPS1_LITPI	Amphinase-1 OS=Lithobates pipiens PE=1 SV=1	rna-gnl|WGS:LIAG|AB205_0044800_mRNA	NA	NA	NA	NA	Amphinase-1 [Rana catesbeiana]	NA	2.50874	3.9983	2.09281	0.500746	1.12189	0.503642	4.04456	2.01598	0.00193422	0.0167552	up	yes
gene-AB205_0044950	AB205_0044950	NAGK	sp|P81799|NAGK_RAT	N-acetyl-D-glucosamine kinase OS=Rattus norvegicus GN=Nagk PE=1 SV=4	rna-gnl|WGS:LIAG|AB205_0044950_mRNA	GO:0003674(molecular_function);GO:0005575(cellular_component);GO:0008150(biological_process)	00520(Amino sugar and nucleotide sugar metabolism)	K00884	EC:2.7.1.59	hypothetical protein AB205_0044950, partial [Rana catesbeiana]	NA	24.8473	18.5509	19.9736	49.7139	46.0621	42.2745	0.459048	-1.12328	9.51951e-13	6.88267e-11	down	yes
gene-AB205_0045300	AB205_0045300	PAX8	sp|A0JMA6|PAX8_XENTR	Paired box protein Pax-8 (Fragment) OS=Xenopus tropicalis GN=pax8 PE=2 SV=2	rna-gnl|WGS:LIAG|AB205_0045300_mRNA	GO:0001655(urogenital system development);GO:0005654(nucleoplasm);GO:0039003(pronephric field specification);GO:0039020(pronephric nephron tubule development);GO:0042981(regulation of apoptotic process);GO:0044212(transcription regulatory region DNA binding);GO:0045893(positive regulation of transcription, DNA-templated);GO:0048793(pronephros development);GO:1900212(negative regulation of mesench…	NA	NA	NA	hypothetical protein AB205_0045300 [Rana catesbeiana]	NA	0.0001	0.0001	0.0001	1.14554	0.205612	1.33072	0.000111862	-13.126	1.63842e-06	3.76021e-05	down	yes
gene-AB205_0045410	AB205_0045410	KIF4	sp|Q91784|KIF4_XENLA	Chromosome-associated kinesin KIF4 OS=Xenopus laevis GN=kif4 PE=2 SV=1	rna-gnl|WGS:LIAG|AB205_0045410_mRNA	GO:0005871(kinesin complex);GO:0007018(microtubule-based movement);GO:0008574(ATP-dependent microtubule motor activity, plus-end-directed)	NA	NA	NA	hypothetical protein AB205_0045410 [Rana catesbeiana]	NA	1.00413	0.0001	1.35195	2.46881	2.1788	3.91781	0.275081	-1.86207	0.0434066	0.175884	down	yes
gene-AB205_0045520	AB205_0045520	EXT1	sp|Q9JK82|EXT1_CRIGR	Exostosin-1 OS=Cricetulus griseus GN=EXT1 PE=1 SV=1	rna-gnl|WGS:LIAG|AB205_0045520_mRNA	GO:0005783(endoplasmic reticulum);GO:0006024(glycosaminoglycan biosynthetic process);GO:0015012(heparan sulfate proteoglycan biosynthetic process);GO:0015020(glucuronosyltransferase activity);GO:0016021(integral component of membrane)	00534(Glycosaminoglycan biosynthesis - heparan sulfate / heparin)	K02366	EC:2.4.1.224;EC:2.4.1.225	hypothetical protein AB205_0045520 [Rana catesbeiana]	NA	0.449109	0.429488	0.399662	1.0806	0.648137	1.41056	0.40718	-1.29626	0.0024918	0.0206939	down	yes
gene-AB205_0046180	AB205_0046180		-		rna-gnl|WGS:LIAG|AB205_0046180_mRNA	NA	NA	NA	NA	hypothetical protein AB205_0046180, partial [Rana catesbeiana]	NA	0.0001	0.296641	0.0001	6.23608	6.57656	5.81966	0.0159315	-5.97197	2.46416e-11	1.47343e-09	down	yes
gene-AB205_0046470	AB205_0046470	COL11A1	sp|P12107|COBA1_HUMAN	Collagen alpha-1(XI) chain OS=Homo sapiens GN=COL11A1 PE=1 SV=4;sp|Q61245|COBA1_MOUSE	rna-gnl|WGS:LIAG|AB205_0046470B_mRNA;rna-gnl|WGS:LIAG|AB205_0046470A_mRNA;rna-gnl|WGS:LIAG|AB205_0046470D_mRNA;rna-gnl|WGS:LIAG|AB205_0046470C_mRNA	GO:0001502(cartilage condensation);GO:0001503(ossification);GO:0002063(chondrocyte development);GO:0005201(extracellular matrix structural constituent);GO:0005576(extracellular region);GO:0005592(collagen type XI trimer);GO:0005788(endoplasmic reticulum lumen);GO:0006029(proteoglycan metabolic process);GO:0007601(visual perception);GO:0007605(sensory perception of sound);GO:0030198(extracellular …	NA	NA	NA	hypothetical protein AB205_0046470, partial [Rana catesbeiana]	NA	0.759506	1.0275	0.792334	2.35379	1.82887	1.85022	0.427548	-1.22584	2.29462e-08	7.93222e-07	down	yes
gene-AB205_0046800	AB205_0046800	APBB2	sp|Q92870|APBB2_HUMAN	Amyloid beta A4 precursor protein-binding family B member 2 OS=Homo sapiens GN=APBB2 PE=1 SV=3	rna-gnl|WGS:LIAG|AB205_0046800_mRNA	GO:0001540(amyloid-beta binding);GO:0001764(neuron migration);GO:0005634(nucleus);GO:0005737(cytoplasm);GO:0006355(regulation of transcription, DNA-templated);GO:0007050(cell cycle arrest);GO:0007411(axon guidance);GO:0008134(transcription factor binding);GO:0030198(extracellular matrix organization);GO:0030308(negative regulation of cell growth);GO:0043065(positive regulation of apoptotic proces…	NA	NA	NA	hypothetical protein AB205_0046800, partial [Rana catesbeiana]	NA	1.20441	1.17457	1.06232	2.4288	2.28711	2.25011	0.494012	-1.01738	8.39299e-05	0.00121004	down	yes
gene-AB205_0046900	AB205_0046900	COL6A4	sp|A2AX52|CO6A4_MOUSE	Collagen alpha-4(VI) chain OS=Mus musculus GN=Col6a4 PE=1 SV=2	rna-gnl|WGS:LIAG|AB205_0046900_mRNA	NA	04512(ECM-receptor interaction);04510(Focal adhesion)	K06238	NA	hypothetical protein AB205_0046900 [Rana catesbeiana]	NA	0.404836	0.786574	0.583428	1.99968	0.958332	0.711478	0.483674	-1.04789	0.0191637	0.100184	down	yes
gene-AB205_0046950	AB205_0046950		-		rna-gnl|WGS:LIAG|AB205_0046950_mRNA	NA	NA	NA	NA	hypothetical protein AB205_0046950 [Rana catesbeiana]	NA	0.0001	0.0001	0.0001	2.67661	1.69372	1.72029	4.92561e-05	-14.3093	5.85254e-08	1.882e-06	down	yes
gene-AB205_0047200	AB205_0047200		-		rna-gnl|WGS:LIAG|AB205_0047200_mRNA	NA	NA	NA	NA	hypothetical protein AB205_0047200 [Rana catesbeiana]	NA	5.13588	5.22891	5.52191	2.61656	2.684	1.96327	2.18709	1.12902	0.00163656	0.0147423	up	yes
gene-AB205_0047290	AB205_0047290	FBN2	sp|P35556|FBN2_HUMAN	Fibrillin-2 OS=Homo sapiens GN=FBN2 PE=1 SV=3	rna-gnl|WGS:LIAG|AB205_0047290_mRNA	GO:0005737(cytoplasm)	NA	NA	NA	hypothetical protein AB205_0047290, partial [Rana catesbeiana]	NA	0.0001	0.0001	0.036605	0.459791	0.223009	0.37263	0.034872	-4.84179	3.76102e-06	7.82038e-05	down	yes
gene-AB205_0048410	AB205_0048410	NMRAL1	sp|Q5ZID0|NMRL1_CHICK	NmrA-like family domain-containing protein 1 OS=Gallus gallus GN=NMRAL1 PE=2 SV=1	rna-gnl|WGS:LIAG|AB205_0048410_mRNA	GO:0005634(nucleus);GO:0048471(perinuclear region of cytoplasm)	NA	NA	NA	hypothetical protein AB205_0048410 [Rana catesbeiana]	NA	1.11741	1.66593	2.23919	3.66756	4.09495	2.89168	0.471414	-1.08493	0.0110212	0.0660973	down	yes
gene-AB205_0048540	AB205_0048540		-		rna-gnl|WGS:LIAG|AB205_0048540_mRNA	NA	NA	NA	NA	hypothetical protein AB205_0048540, partial [Rana catesbeiana]	NA	7.43981	0.869125	6.66326	1.35966	0.0001	0.0001	11.0101	3.46075	0.004582	0.0337457	up	yes
gene-AB205_0049030	AB205_0049030		-		rna-gnl|WGS:LIAG|AB205_0049030A_mRNA;rna-gnl|WGS:LIAG|AB205_0049030C_mRNA;rna-gnl|WGS:LIAG|AB205_0049030B_mRNA;rna-gnl|WGS:LIAG|AB205_0049030D_mRNA	NA	NA	NA	NA	hypothetical protein AB205_0049030 [Rana catesbeiana];hypothetical protein AB205_0200900 [Rana catesbeiana];hypothetical protein AB205_0049030, partial [Rana catesbeiana]	NA	0.0001	0.284642	0.335681	0.98278	2.09613	1.26305	0.14289	-2.80702	0.0040583	0.0308754	down	yes
gene-AB205_0049790	AB205_0049790	CYP2K1	sp|Q92090|CP2K1_ONCMY	Cytochrome P450 2K1 OS=Oncorhynchus mykiss GN=cyp2k1 PE=2 SV=1	rna-gnl|WGS:LIAG|AB205_0049790_mRNA	GO:0008392(arachidonic acid epoxygenase activity);GO:0008395(steroid hydroxylase activity);GO:0019373(epoxygenase P450 pathway)	NA	NA	NA	hypothetical protein AB205_0049790 [Rana catesbeiana]	NA	0.0001	1.04735	1.53966	0.325098	0.0001	0.0001	7.95305	2.99151	0.0454034	0.181283	up	yes
gene-AB205_0050780	AB205_0050780	MUC4	sp|Q99102|MUC4_HUMAN	Mucin-4 OS=Homo sapiens GN=MUC4 PE=1 SV=4	rna-gnl|WGS:LIAG|AB205_0050780_mRNA	GO:0007160(cell-matrix adhesion);GO:0016021(integral component of membrane)	NA	NA	NA	hypothetical protein AB205_0050780, partial [Rana catesbeiana]	NA	0.0001	0.351915	0.0001	0.394194	1.53296	2.38879	0.0815849	-3.61555	0.00401902	0.0306399	down	yes
gene-AB205_0050930	AB205_0050930		-		rna-gnl|WGS:LIAG|AB205_0050930_mRNA	NA	NA	NA	NA	hypothetical protein AB205_0050930 [Rana catesbeiana]	NA	4.29285	5.92325	4.53847	0.9683	0.870998	1.11419	4.99564	2.32067	3.43501e-11	1.9999e-09	up	yes
gene-AB205_0051100	AB205_0051100	TMTC1	sp|Q3UV71|TMTC1_MOUSE	Transmembrane and TPR repeat-containing protein 1 OS=Mus musculus GN=Tmtc1 PE=2 SV=2;sp|Q8IUR5|TMTC1_HUMAN	rna-gnl|WGS:LIAG|AB205_0051100A_mRNA;rna-gnl|WGS:LIAG|AB205_0051100C_mRNA;rna-gnl|WGS:LIAG|AB205_0051100B_mRNA;rna-gnl|WGS:LIAG|AB205_0051100D_mRNA	GO:0016020(membrane);GO:0016021(integral component of membrane);GO:0005739(mitochondrion);GO:0005739(mitochondrion)	NA	NA	NA	hypothetical protein AB205_0051100, partial [Rana catesbeiana];hypothetical protein AB205_0051100 [Rana catesbeiana]	NA	2.7422	2.09538	0.953588	4.80318	4.15043	2.76215	0.494306	-1.01652	0.00499474	0.0359478	down	yes
gene-AB205_0051720	AB205_0051720	HMCN1	sp|Q96RW7|HMCN1_HUMAN	Hemicentin-1 OS=Homo sapiens GN=HMCN1 PE=1 SV=2	rna-gnl|WGS:LIAG|AB205_0051720_mRNA	GO:0005509(calcium ion binding);GO:0005604(basement membrane);GO:0005938(cell cortex);GO:0030054(cell junction);GO:0070062(extracellular exosome)	NA	NA	NA	hypothetical protein AB205_0051720 [Rana catesbeiana]	NA	0.0001	0.163556	0.581995	1.19411	1.00981	0.900296	0.240206	-2.05765	0.0448076	0.179913	down	yes
gene-AB205_0051910	AB205_0051910	MYH4	sp|Q9TV62|MYH4_PIG	Myosin-4 OS=Sus scrofa GN=MYH4 PE=2 SV=1	rna-gnl|WGS:LIAG|AB205_0051910_mRNA	GO:0003774(motor activity);GO:0003779(actin binding);GO:0005516(calmodulin binding);GO:0005524(ATP binding);GO:0030016(myofibril);GO:0032982(myosin filament)	04530(Tight junction)	K10352	NA	hypothetical protein AB205_0051910 [Rana catesbeiana]	NA	139.826	134.426	115.005	283.361	278.13	251.244	0.478946	-1.06207	1.12293e-19	1.67863e-17	down	yes
gene-AB205_0052040	AB205_0052040		-		rna-gnl|WGS:LIAG|AB205_0052040A_mRNA;rna-gnl|WGS:LIAG|AB205_0052040B_mRNA;rna-gnl|WGS:LIAG|AB205_0052040C_mRNA	NA	NA	NA	NA		NA	1.651	5.1343	11.3803	1.61267	1.71202	1.60207	3.68713	1.8825	1.87695e-05	0.000321905	up	yes
gene-AB205_0052060	AB205_0052060	TEKT2	sp|Q4R5V1|TEKT2_MACFA	Tektin-2 OS=Macaca fascicularis GN=TEKT2 PE=2 SV=1	rna-gnl|WGS:LIAG|AB205_0052060_mRNA	GO:0005634(nucleus);GO:0030317(flagellated sperm motility);GO:0036159(inner dynein arm assembly)	NA	NA	NA	Tektin-2, partial [Rana catesbeiana]	NA	0.364207	0.769351	0.17787	4.14923	4.29779	3.37543	0.110927	-3.17232	2.16824e-13	1.68909e-11	down	yes
gene-AB205_0052530	AB205_0052530	CEP350	sp|Q5VT06|CE350_HUMAN	Centrosome-associated protein 350 OS=Homo sapiens GN=CEP350 PE=1 SV=1	rna-gnl|WGS:LIAG|AB205_0052530_mRNA	GO:0005813(centrosome);GO:0008017(microtubule binding);GO:0034453(microtubule anchoring)	NA	NA	NA	hypothetical protein AB205_0052530 [Rana catesbeiana]	NA	0.654119	1.24639	0.487112	3.62362	2.67573	1.96135	0.289034	-1.79069	0.00215446	0.0183611	down	yes
gene-AB205_0053190	AB205_0053190	PPFIA1	sp|Q13136|LIPA1_HUMAN	Liprin-alpha-1 OS=Homo sapiens GN=PPFIA1 PE=1 SV=1	rna-gnl|WGS:LIAG|AB205_0053190_mRNA	GO:0005829(cytosol);GO:0005925(focal adhesion);GO:0030424(axon);GO:0030425(dendrite);GO:0051497(negative regulation of stress fiber assembly);GO:1903077(negative regulation of protein localization to plasma membrane)	NA	NA	NA	hypothetical protein AB205_0053190 [Rana catesbeiana]	NA	7.33177	6.5502	4.84745	3.08774	2.38169	2.83854	2.25439	1.17274	1.00645e-05	0.000184348	up	yes
gene-AB205_0053680	AB205_0053680	KCNRG	sp|Q6DK85|KCNRG_XENTR	Putative potassium channel regulatory protein OS=Xenopus tropicalis GN=kcnrg PE=2 SV=1	rna-gnl|WGS:LIAG|AB205_0053680_mRNA	GO:0005783(endoplasmic reticulum);GO:1902260(negative regulation of delayed rectifier potassium channel activity)	NA	NA	NA	Putative potassium channel regulatory protein [Rana catesbeiana]	NA	0.0001	0.098169	0.213635	1.75141	2.65211	1.48485	0.0529695	-4.23869	4.06265e-07	1.04758e-05	down	yes
gene-AB205_0053710	AB205_0053710	-	sp|P18725|ZG5_XENLA	Gastrula zinc finger protein 5-1 OS=Xenopus laevis PE=2 SV=2	rna-gnl|WGS:LIAG|AB205_0053710A_mRNA;rna-gnl|WGS:LIAG|AB205_0053710D_mRNA;rna-gnl|WGS:LIAG|AB205_0053710B_mRNA;rna-gnl|WGS:LIAG|AB205_0053710C_mRNA	NA	NA	NA	NA	hypothetical protein AB205_0053710, partial [Rana catesbeiana]	NA	0.609694	0.707458	1.07826	1.64353	1.2248	2.11052	0.481118	-1.05554	0.0179305	0.0954509	down	yes
gene-AB205_0053920	AB205_0053920	-	sp|P19799|TRY1_XENLA	Trypsin OS=Xenopus laevis PE=2 SV=1	rna-gnl|WGS:LIAG|AB205_0053920_mRNA	GO:0004252(serine-type endopeptidase activity);GO:0005615(extracellular space);GO:0006508(proteolysis)	04080(Neuroactive ligand-receptor interaction)	K01312	EC:3.4.21.4	hypothetical protein AB205_0053920 [Rana catesbeiana]	NA	1.01646	2.17646	1.10982	6.81664	3.4944	2.1535	0.345198	-1.5345	0.00891628	0.0563611	down	yes
gene-AB205_0053950	AB205_0053950	ADGRA1	sp|Q8C4G9|AGRA1_MOUSE	Adhesion G protein-coupled receptor A1 OS=Mus musculus GN=Adgra1 PE=2 SV=1	rna-gnl|WGS:LIAG|AB205_0053950_mRNA	GO:0004930(G-protein coupled receptor activity);GO:0007166(cell surface receptor signaling pathway);GO:0007186(G-protein coupled receptor signaling pathway);GO:0016021(integral component of membrane)	NA	NA	NA	hypothetical protein AB205_0053950 [Rana catesbeiana]	NA	0.0001	0.204739	0.119256	0.312536	0.433229	0.551804	0.249771	-2.00132	0.0357463	0.154282	down	yes
gene-AB205_0054120	AB205_0054120	ADAM11	sp|Q9R1V4|ADA11_MOUSE	Disintegrin and metalloproteinase domain-containing protein 11 OS=Mus musculus GN=Adam11 PE=1 SV=2	rna-gnl|WGS:LIAG|AB205_0054120_mRNA	GO:0004222(metalloendopeptidase activity);GO:0005515(protein binding);GO:0006508(proteolysis);GO:0008237(metallopeptidase activity);GO:0016020(membrane);GO:0016021(integral component of membrane)	NA	NA	NA	hypothetical protein AB205_0054120, partial [Rana catesbeiana]	NA	0.0001	0.0001	0.0001	0.649534	0.379934	0.211862	0.000241676	-12.0146	5.23371e-07	1.33399e-05	down	yes
gene-AB205_0054330	AB205_0054330	MPO	sp|P05164|PERM_HUMAN	Myeloperoxidase OS=Homo sapiens GN=MPO PE=1 SV=1	rna-gnl|WGS:LIAG|AB205_0054330_mRNA	GO:0001878(response to yeast);GO:0002149(hypochlorous acid biosynthetic process);GO:0002679(respiratory burst involved in defense response);GO:0003682(chromatin binding);GO:0004601(peroxidase activity);GO:0005576(extracellular region);GO:0005615(extracellular space);GO:0005634(nucleus);GO:0005739(mitochondrion);GO:0005764(lysosome);GO:0006952(defense response);GO:0006979(response to oxidative str…	00983(Drug metabolism - other enzymes);04145(Phagosome)	K10789	EC:1.11.2.2	Eosinophil peroxidase [Rana catesbeiana]	NA	21.9222	19.1609	20.0891	2.84763	2.45565	3.62945	6.8481	2.7757	8.75423e-70	4.84197e-66	up	yes
gene-AB205_0054780	AB205_0054780		-		rna-gnl|WGS:LIAG|AB205_0054780A_mRNA;rna-gnl|WGS:LIAG|AB205_0054780F_mRNA;rna-gnl|WGS:LIAG|AB205_0054780D_mRNA;rna-gnl|WGS:LIAG|AB205_0054780B_mRNA;rna-gnl|WGS:LIAG|AB205_0054780C_mRNA;rna-gnl|WGS:LIAG|AB205_0054780E_mRNA	NA	NA	NA	NA	hypothetical protein AB205_0054780 [Rana catesbeiana]	NA	1.11942	0.476232	0.443512	0.32043	0.298446	0.236788	2.38313	1.25286	0.0435501	0.176143	up	yes
gene-AB205_0055580	AB205_0055580	SCUBE2	sp|Q5G872|SCUB2_DANRE	Signal peptide, CUB and EGF-like domain-containing protein 2 OS=Danio rerio GN=scube2 PE=2 SV=1	rna-gnl|WGS:LIAG|AB205_0055580_mRNA	GO:0001756(somitogenesis);GO:0005509(calcium ion binding);GO:0005576(extracellular region);GO:0005615(extracellular space);GO:0007224(smoothened signaling pathway);GO:0007275(multicellular organism development);GO:0007517(muscle organ development);GO:0008015(blood circulation);GO:0009897(external side of plasma membrane);GO:0009986(cell surface);GO:0030141(secretory granule);GO:0030514(negative r…	NA	NA	NA	PREDICTED: signal peptide, CUB and EGF-like domain-containing protein 2 [Nanorana parkeri]	NA	14.5405	13.7066	12.155	27.0102	34.1181	29.5611	0.4455	-1.1665	7.42598e-15	7.33448e-13	down	yes
gene-AB205_0055610	AB205_0055610	CEP170B	sp|A0JM08|C170B_XENTR	Centrosomal protein of 170 kDa protein B OS=Xenopus tropicalis GN=cep170b PE=2 SV=1	rna-gnl|WGS:LIAG|AB205_0055610_mRNA	GO:0005737(cytoplasm);GO:0005874(microtubule)	NA	NA	NA	hypothetical protein AB205_0055610 [Rana catesbeiana]	NA	0.334674	0.21048	0.31568	0.0001	0.1521	0.078184	3.73652	1.90169	0.0392035	0.164331	up	yes
gene-AB205_0056070	AB205_0056070	TFCP2L1	sp|Q9NZI6|TF2L1_HUMAN	Transcription factor CP2-like protein 1 OS=Homo sapiens GN=TFCP2L1 PE=2 SV=1	rna-gnl|WGS:LIAG|AB205_0056070_mRNA	GO:0000122(negative regulation of transcription by RNA polymerase II);GO:0000902(cell morphogenesis);GO:0002070(epithelial cell maturation);GO:0003700(DNA binding transcription factor activity);GO:0005634(nucleus);GO:0005737(cytoplasm);GO:0006357(regulation of transcription by RNA polymerase II);GO:0007028(cytoplasm organization);GO:0007431(salivary gland development);GO:0008340(determination of …	NA	NA	NA	hypothetical protein AB205_0056070, partial [Rana catesbeiana]	NA	3.63401	5.28891	3.9371	1.68419	1.58665	2.34112	2.29154	1.19632	0.00123385	0.0116757	up	yes
gene-AB205_0056510	AB205_0056510		-		rna-gnl|WGS:LIAG|AB205_0056510A_mRNA;rna-gnl|WGS:LIAG|AB205_0056510B_mRNA	NA	NA	NA	NA	hypothetical protein AB205_0056510 [Rana catesbeiana]	NA	0.379582	0.250392	0.425253	0.840818	0.621864	0.6967	0.488671	-1.03307	0.0395499	0.165282	down	yes
gene-AB205_0058700	AB205_0058700	DENND5B	sp|Q6ZUT9|DEN5B_HUMAN	DENN domain-containing protein 5B OS=Homo sapiens GN=DENND5B PE=1 SV=2	rna-gnl|WGS:LIAG|AB205_0058700_mRNA	GO:0005262(calcium channel activity);GO:0016020(membrane);GO:0050982(detection of mechanical stimulus)	NA	NA	NA	hypothetical protein AB205_0058700, partial [Rana catesbeiana]	NA	1.69221	1.33571	0.193693	0.0001	0.43	0.0001	7.48864	2.9047	0.023461	0.115089	up	yes
gene-AB205_0058770	AB205_0058770	PER1	sp|O15534|PER1_HUMAN	Period circadian protein homolog 1 OS=Homo sapiens GN=PER1 PE=1 SV=2;sp|Q8CHI5|PER1_RAT	rna-gnl|WGS:LIAG|AB205_0058770B_mRNA;rna-gnl|WGS:LIAG|AB205_0058770C_mRNA;rna-gnl|WGS:LIAG|AB205_0058770A_mRNA;rna-gnl|WGS:LIAG|AB205_0058770D_mRNA	GO:0005515(protein binding);GO:0000122(negative regulation of transcription by RNA polymerase II);GO:0000976(transcription regulatory region sequence-specific DNA binding);GO:0000978(RNA polymerase II proximal promoter sequence-specific DNA binding);GO:0001222(transcription corepressor binding);GO:0002028(regulation of sodium ion transport);GO:0005634(nucleus);GO:0005654(nucleoplasm);GO:0005737(c…	05168(Herpes simplex infection);05168(Herpes simplex infection)	K21944	NA	hypothetical protein AB205_0058770 [Rana catesbeiana]	NA	0.472691	0.366559	0.381625	0.717527	0.884157	0.899274	0.488163	-1.03456	0.00102938	0.0101307	down	yes
gene-AB205_0059630	AB205_0059630	ECT2L	sp|Q008S8|ECT2L_HUMAN	Epithelial cell-transforming sequence 2 oncogene-like OS=Homo sapiens GN=ECT2L PE=2 SV=2	rna-gnl|WGS:LIAG|AB205_0059630_mRNA	GO:0005089(Rho guanyl-nucleotide exchange factor activity);GO:0035023(regulation of Rho protein signal transduction);GO:0043547(positive regulation of GTPase activity)	NA	NA	NA	hypothetical protein AB205_0059630, partial [Rana catesbeiana]	NA	0.0001	0.0001	0.0001	2.34792	1.70337	0.0001	7.40486e-05	-13.7212	4.01461e-05	0.000635214	down	yes
gene-AB205_0059710	AB205_0059710	CORO6	sp|Q920M5|CORO6_MOUSE	Coronin-6 OS=Mus musculus GN=Coro6 PE=1 SV=1	rna-gnl|WGS:LIAG|AB205_0059710_mRNA	GO:0015629(actin cytoskeleton);GO:0030036(actin cytoskeleton organization);GO:0051015(actin filament binding)	NA	NA	NA	PREDICTED: coronin-6 [Nanorana parkeri]	NA	0.685568	0.287651	0.0001	3.46903	2.53544	1.96971	0.122059	-3.03435	5.0302e-05	0.000769176	down	yes
gene-AB205_0060140	AB205_0060140		-		rna-gnl|WGS:LIAG|AB205_0060140_mRNA	NA	NA	NA	NA	hypothetical protein AB205_0060140 [Rana catesbeiana]	NA	54.5146	61.394	57.4599	20.4631	20.4171	18.8301	2.9035	1.53779	1.47828e-31	5.11024e-29	up	yes
gene-AB205_0060310	AB205_0060310	ADH8	sp|O57380|ADH8_PELPE	NADP-dependent alcohol dehydrogenase OS=Pelophylax perezi GN=ADH8 PE=1 SV=3	rna-gnl|WGS:LIAG|AB205_0060310_mRNA	GO:0004022(alcohol dehydrogenase (NAD) activity);GO:0005737(cytoplasm);GO:0008270(zinc ion binding);GO:0055114(oxidation-reduction process)	00010(Glycolysis / Gluconeogenesis);00071(Fatty acid degradation);00350(Tyrosine metabolism);00830(Retinol metabolism);00980(Metabolism of xenobiotics by cytochrome P450);00982(Drug metabolism - cytochrome P450)	K13951	EC:1.1.1.1	hypothetical protein AB205_0060310 [Rana catesbeiana]	NA	0.0001	0.0001	0.0001	1.5956	1.95342	0.0001	8.45281e-05	-13.5302	0.00020163	0.00262713	down	yes
gene-AB205_0060330	AB205_0060330	THRB	sp|Q02965|THB_LITCT	Thyroid hormone receptor beta OS=Lithobates catesbeiana GN=thrb PE=2 SV=2	rna-gnl|WGS:LIAG|AB205_0060330_mRNA	GO:0070324(thyroid hormone binding)	04080(Neuroactive ligand-receptor interaction)	K08362	NA	RecName: Full=Thyroid hormone receptor beta; AltName: Full=Nuclear receptor subfamily 1 group A member 2	NA	0.184893	0.196122	0.294316	0.387711	0.568439	0.412378	0.493473	-1.01896	0.0243795	0.118041	down	yes
gene-AB205_0060370	AB205_0060370	RSAD2	sp|Q5RCW8|RSAD2_PONAB	Radical S-adenosyl methionine domain-containing protein 2 OS=Pongo abelii GN=RSAD2 PE=2 SV=1	rna-gnl|WGS:LIAG|AB205_0060370_mRNA	GO:0003824(catalytic activity);GO:0005741(mitochondrial outer membrane);GO:0005743(mitochondrial inner membrane);GO:0005789(endoplasmic reticulum membrane);GO:0005811(lipid droplet);GO:0034157(positive regulation of toll-like receptor 7 signaling pathway);GO:0034165(positive regulation of toll-like receptor 9 signaling pathway);GO:0043367(CD4-positive, alpha-beta T cell differentiation);GO:004362…	05164(Influenza A)	K15045	NA	hypothetical protein AB205_0060370 [Rana catesbeiana]	NA	9.65619	8.62476	8.2797	1.54463	3.07261	1.75291	4.16955	2.05989	4.74999e-07	1.21631e-05	up	yes
gene-AB205_0060830	AB205_0060830		-		rna-gnl|WGS:LIAG|AB205_0060830_mRNA	GO:0005737(cytoplasm);GO:0008630(intrinsic apoptotic signaling pathway in response to DNA damage);GO:0097153(cysteine-type endopeptidase activity involved in apoptotic process)	04621(NOD-like receptor signaling pathway)	K12798	NA	hypothetical protein AB205_0060830, partial [Rana catesbeiana]	NA	1.64744	1.23645	1.87443	0.0001	0.0001	0.0001	15861.1	13.9532	3.57507e-07	9.37143e-06	up	yes
gene-AB205_0061520	AB205_0061520	CECR1	sp|Q2VQV9|CECR1_XENLA	Adenosine deaminase CECR1 OS=Xenopus laevis GN=cecr1 PE=1 SV=1;sp|Q5RC46|CECR1_PONAB	rna-gnl|WGS:LIAG|AB205_0061520A_mRNA;rna-gnl|WGS:LIAG|AB205_0061520B_mRNA	GO:0004000(adenosine deaminase activity);GO:0005615(extracellular space);GO:0006154(adenosine catabolic process);GO:0008270(zinc ion binding);GO:0031685(adenosine receptor binding);GO:0043394(proteoglycan binding);GO:0043394(proteoglycan binding)	00230(Purine metabolism);00230(Purine metabolism)	K19572	EC:3.5.4.4	PREDICTED: adenosine deaminase CECR1 [Nanorana parkeri];hypothetical protein AB205_0061520 [Rana catesbeiana]	NA	0.850534	0.338455	0.346824	1.18889	1.24239	0.742422	0.483919	-1.04716	0.0194168	0.101172	down	yes
gene-AB205_0062790	AB205_0062790	CPB1	sp|P00732|CBPB1_BOVIN	Carboxypeptidase B OS=Bos taurus GN=CPB1 PE=1 SV=2	rna-gnl|WGS:LIAG|AB205_0062790_mRNA	GO:0004181(metallocarboxypeptidase activity);GO:0005615(extracellular space);GO:0006508(proteolysis);GO:0008270(zinc ion binding)	NA	NA	NA	hypothetical protein AB205_0062790, partial [Rana catesbeiana]	NA	0.0001	0.372747	0.0001	1.47562	0.885247	1.04918	0.109367	-3.19275	0.00528759	0.0373986	down	yes
gene-AB205_0062920	AB205_0062920		-		rna-gnl|WGS:LIAG|AB205_0062920_mRNA	NA	NA	NA	NA	hypothetical protein AB205_0062920, partial [Rana catesbeiana]	NA	2.07097	0.713842	0.998881	0.442897	0.547006	0.313887	2.90208	1.53709	0.0365651	0.156716	up	yes
gene-AB205_0063040	AB205_0063040	RUBCN	sp|Q92622|RUBIC_HUMAN	Run domain Beclin-1-interacting and cysteine-rich domain-containing protein OS=Homo sapiens GN=RUBCN PE=1 SV=4	rna-gnl|WGS:LIAG|AB205_0063040_mRNA	GO:0005654(nucleoplasm);GO:0005769(early endosome);GO:0005770(late endosome);GO:0005794(Golgi apparatus);GO:0043553(negative regulation of phosphatidylinositol 3-kinase activity);GO:0045806(negative regulation of endocytosis);GO:1901097(negative regulation of autophagosome maturation)	04140(Autophagy - animal)	K19330	NA	hypothetical protein AB205_0063040, partial [Rana catesbeiana]	NA	1.93216	2.9848	3.39432	1.27882	0.872353	0.0001	3.86342	1.94988	0.0240351	0.116868	up	yes
gene-AB205_0063130	AB205_0063130		-		rna-gnl|WGS:LIAG|AB205_0063130_mRNA	NA	NA	NA	NA	hypothetical protein AB205_0063130, partial [Rana catesbeiana]	NA	9.83662	9.6374	4.29232	4.55212	2.35769	4.27654	2.12458	1.08718	0.005654	0.0395601	up	yes
gene-AB205_0063400	AB205_0063400	MYH8	sp|P13542|MYH8_MOUSE	Myosin-8 OS=Mus musculus GN=Myh8 PE=2 SV=2	rna-gnl|WGS:LIAG|AB205_0063400_mRNA	GO:0000146(microfilament motor activity);GO:0000166(nucleotide binding);GO:0003009(skeletal muscle contraction);GO:0003774(motor activity);GO:0003779(actin binding);GO:0005515(protein binding);GO:0005524(ATP binding);GO:0005737(cytoplasm);GO:0016459(myosin complex);GO:0016887(ATPase activity);GO:0030049(muscle filament sliding);GO:0032982(myosin filament);GO:0046034(ATP metabolic process);GO:0051…	04530(Tight junction)	K10352	NA	hypothetical protein AB205_0063400, partial [Rana catesbeiana]	NA	1.8157	2.04439	1.97167	4.83305	5.37842	4.10358	0.407387	-1.29553	3.02262e-15	3.21502e-13	down	yes
gene-AB205_0063410	AB205_0063410	MYH1	sp|Q9TV61|MYH1_PIG	Myosin-1 OS=Sus scrofa GN=MYH1 PE=2 SV=1	rna-gnl|WGS:LIAG|AB205_0063410_mRNA	GO:0003774(motor activity);GO:0005524(ATP binding);GO:0016459(myosin complex)	04530(Tight junction)	K10352	NA	hypothetical protein AB205_0063410 [Rana catesbeiana]	NA	45.5867	38.409	37.2294	19.6192	19.0879	18.0432	2.13612	1.09499	2.08483e-21	3.66069e-19	up	yes
gene-AB205_0063550	AB205_0063550	FGF23	sp|Q9GZV9|FGF23_HUMAN	Fibroblast growth factor 23 OS=Homo sapiens GN=FGF23 PE=1 SV=1	rna-gnl|WGS:LIAG|AB205_0063550_mRNA	GO:0005105(type 1 fibroblast growth factor receptor binding);GO:0005615(extracellular space);GO:0005623(cell);GO:0008083(growth factor activity);GO:0010966(regulation of phosphate transport);GO:0010980(positive regulation of vitamin D 24-hydroxylase activity);GO:0030502(negative regulation of bone mineralization);GO:0030643(cellular phosphate ion homeostasis);GO:0042369(vitamin D catabolic proces…	04010(MAPK signaling pathway);04810(Regulation of actin cytoskeleton)	K22428	NA	hypothetical protein AB205_0063550 [Rana catesbeiana]	NA	13.2164	19.0126	14.4546	38.6286	39.1792	37.9674	0.403227	-1.31034	3.22195e-17	4.00463e-15	down	yes
gene-AB205_0064240	AB205_0064240	KRT6A	sp|P02538|K2C6A_HUMAN	Keratin, type II cytoskeletal 6A OS=Homo sapiens GN=KRT6A PE=1 SV=3	rna-gnl|WGS:LIAG|AB205_0064240_mRNA	GO:0002009(morphogenesis of an epithelium);GO:0002230(positive regulation of defense response to virus by host);GO:0005200(structural constituent of cytoskeleton);GO:0005515(protein binding);GO:0005634(nucleus);GO:0005829(cytosol);GO:0008284(positive regulation of cell proliferation);GO:0016020(membrane);GO:0030154(cell differentiation);GO:0031424(keratinization);GO:0042060(wound healing);GO:0045…	NA	NA	NA	hypothetical protein AB205_0064240, partial [Rana catesbeiana]	NA	0.601263	0.570949	0.0001	6.65552	10.2203	5.09399	0.0533601	-4.2281	1.78275e-11	1.08356e-09	down	yes
gene-AB205_0064580	AB205_0064580		-		rna-gnl|WGS:LIAG|AB205_0064580_mRNA	NA	NA	NA	NA	hypothetical protein AB205_0064580, partial [Rana catesbeiana]	NA	1.58451	2.84581	2.36175	0.578265	0.604346	1.4814	2.54957	1.35025	0.0427178	0.173846	up	yes
gene-AB205_0064700	AB205_0064700	BTG3	sp|A4UTQ2|BTG3_PIG	Protein BTG3 OS=Sus scrofa GN=BTG3 PE=2 SV=1	rna-gnl|WGS:LIAG|AB205_0064700_mRNA	GO:0005737(cytoplasm);GO:0045930(negative regulation of mitotic cell cycle)	03018(RNA degradation)	K14443	NA	Protein BTG3 [Rana catesbeiana]	NA	28.5584	29.8024	27.174	11.9735	14.0465	12.6352	2.21276	1.14585	1.30307e-21	2.36304e-19	up	yes
gene-AB205_0065160	AB205_0065160	-	sp|P15983|HB2D_PIG	SLA class II histocompatibility antigen, DQ haplotype D beta chain OS=Sus scrofa PE=2 SV=1	rna-gnl|WGS:LIAG|AB205_0065160_mRNA	GO:0002504(antigen processing and presentation of peptide or polysaccharide antigen via MHC class II);GO:0006955(immune response);GO:0016021(integral component of membrane);GO:0042613(MHC class II protein complex)	04514(Cell adhesion molecules (CAMs));04145(Phagosome);04672(Intestinal immune network for IgA production);05168(Herpes simplex infection)	K06752	NA	hypothetical protein AB205_0065160, partial [Rana catesbeiana]	NA	46.156	41.7973	47.6253	20.6836	15.9809	17.6538	2.496	1.31962	2.12872e-20	6.67996e-19	up	yes
gene-AB205_0065610	AB205_0065610	ATF3	sp|P18847|ATF3_HUMAN	Cyclic AMP-dependent transcription factor ATF-3 OS=Homo sapiens GN=ATF3 PE=1 SV=2	rna-gnl|WGS:LIAG|AB205_0065610_mRNA	GO:0000978(RNA polymerase II proximal promoter sequence-specific DNA binding);GO:0005634(nucleus)	NA	NA	NA	Cyclic AMP-dependent transcription factor ATF-3 [Rana catesbeiana]	NA	27.4798	27.534	25.5643	12.9654	11.4748	14.2414	2.08311	1.05874	1.76717e-18	2.3272e-16	up	yes
gene-AB205_0066240	AB205_0066240		-		rna-gnl|WGS:LIAG|AB205_0066240_mRNA	NA	NA	NA	NA	hypothetical protein AB205_0117480 [Rana catesbeiana]	NA	1.06564	0.375267	0.841171	2.12129	1.93802	2.17686	0.365943	-1.45031	0.0173996	0.0933435	down	yes
gene-AB205_0066460	AB205_0066460	EP300	sp|B2RWS6|EP300_MOUSE	Histone acetyltransferase p300 OS=Mus musculus GN=Ep300 PE=1 SV=2	rna-gnl|WGS:LIAG|AB205_0066460_mRNA	GO:0000122(negative regulation of transcription by RNA polymerase II);GO:0000123(histone acetyltransferase complex);GO:0000785(chromatin);GO:0000978(RNA polymerase II proximal promoter sequence-specific DNA binding);GO:0000987(proximal promoter sequence-specific DNA binding);GO:0001047(core promoter binding);GO:0001085(RNA polymerase II transcription factor binding);GO:0001102(RNA polymerase II a…	04310(Wnt signaling pathway);04330(Notch signaling pathway);04350(TGF-beta signaling pathway);04068(FoxO signaling pathway);04110(Cell cycle);04520(Adherens junction);04916(Melanogenesis);05168(Herpes simplex infection)	K04498	EC:2.3.1.48	hypothetical protein AB205_0066460, partial [Rana catesbeiana]	NA	0.544149	0.210273	0.764122	1.69447	0.957871	1.13269	0.401198	-1.31762	0.048963	0.190246	down	yes
gene-AB205_0066970	AB205_0066970	WDFY3	sp|Q6VNB8|WDFY3_MOUSE	WD repeat and FYVE domain-containing protein 3 OS=Mus musculus GN=Wdfy3 PE=1 SV=1	rna-gnl|WGS:LIAG|AB205_0066970_mRNA	GO:0005543(phospholipid binding);GO:0012505(endomembrane system);GO:0019898(extrinsic component of membrane)	NA	NA	NA	PREDICTED: WD repeat and FYVE domain-containing protein 3 [Nanorana parkeri]	NA	0.2441	0.144327	0.612848	1.46597	1.57114	0.464125	0.285978	-1.80602	0.0419574	0.171864	down	yes
gene-AB205_0067090	AB205_0067090	TPTE2	sp|Q4R6N0|TPTE2_MACFA	Phosphatidylinositol 3,4,5-trisphosphate 3-phosphatase TPTE2 OS=Macaca fascicularis GN=TPTE2 PE=2 SV=1	rna-gnl|WGS:LIAG|AB205_0067090_mRNA	GO:0004725(protein tyrosine phosphatase activity);GO:0005216(ion channel activity);GO:0008138(protein tyrosine/serine/threonine phosphatase activity);GO:0016021(integral component of membrane);GO:0034220(ion transmembrane transport);GO:0035335(peptidyl-tyrosine dephosphorylation)	NA	NA	NA	hypothetical protein AB205_0067090, partial [Rana catesbeiana]	NA	12.561	9.9855	12.5383	7.58491	3.54513	3.94535	2.32728	1.21865	0.000828525	0.00851779	up	yes
gene-AB205_0067710	AB205_0067710	SNTN	sp|B7FF67|SNTAN_CHICK	Sentan OS=Gallus gallus GN=SNTN PE=2 SV=1;sp|A6NMZ2|SNTAN_HUMAN	rna-gnl|WGS:LIAG|AB205_0067710B_mRNA;rna-gnl|WGS:LIAG|AB205_0067710A_mRNA	GO:0005929(cilium);GO:0005929(cilium)	NA	NA	NA	hypothetical protein AB205_0067710, partial [Rana catesbeiana];PREDICTED: sentan [Nanorana parkeri]	NA	0.0001	0.0001	0.0001	0.477908	0.469641	0.726559	0.0001792	-12.4461	4.37308e-11	2.48077e-09	down	yes
gene-AB205_0067950	AB205_0067950	NLRP3	sp|B0FPE9|NLRP3_MACMU	NACHT, LRR and PYD domains-containing protein 3 OS=Macaca mulatta GN=NLRP3 PE=2 SV=1	rna-gnl|WGS:LIAG|AB205_0067950_mRNA	GO:0002830(positive regulation of type 2 immune response);GO:0005634(nucleus);GO:0005737(cytoplasm);GO:0008134(transcription factor binding);GO:0032753(positive regulation of interleukin-4 production);GO:0043565(sequence-specific DNA binding);GO:0045630(positive regulation of T-helper 2 cell differentiation);GO:0045944(positive regulation of transcription by RNA polymerase II);GO:0072559(NLRP3 in…	04621(NOD-like receptor signaling pathway)	K20865	NA	hypothetical protein AB205_0067950 [Rana catesbeiana]	NA	2.16444	1.75904	2.129	0.369456	1.13011	0.574289	2.91846	1.54521	0.000641948	0.00691884	up	yes
gene-AB205_0068420	AB205_0068420	DAB2IP	sp|Q3UHC7|DAB2P_MOUSE	Disabled homolog 2-interacting protein OS=Mus musculus GN=Dab2ip PE=1 SV=1	rna-gnl|WGS:LIAG|AB205_0068420_mRNA	GO:0000122(negative regulation of transcription by RNA polymerase II);GO:0000185(activation of MAPKKK activity);GO:0005096(GTPase activator activity);GO:0005123(death receptor binding);GO:0005737(cytoplasm);GO:0007252(I-kappaB phosphorylation);GO:0007257(activation of JUN kinase activity);GO:0008625(extrinsic apoptotic signaling pathway via death domain receptors);GO:0010596(negative regulation o…	04210(Apoptosis)	K19901	NA	hypothetical protein AB205_0068420, partial [Rana catesbeiana]	NA	0.573317	0.310463	1.40457	2.44755	2.73204	3.1875	0.273494	-1.87042	0.000498465	0.00563806	down	yes
gene-AB205_0068470	AB205_0068470	CUBN	sp|O60494|CUBN_HUMAN	Cubilin OS=Homo sapiens GN=CUBN PE=1 SV=5	rna-gnl|WGS:LIAG|AB205_0068470_mRNA	GO:0016020(membrane);GO:0016021(integral component of membrane)	NA	NA	NA	hypothetical protein AB205_0068470, partial [Rana catesbeiana]	NA	0.0001	0.0001	0.0001	1.12514	2.65559	5.15588	3.35697e-05	-14.8625	6.73552e-08	2.10475e-06	down	yes
gene-AB205_0068900	AB205_0068900	RIPK1	sp|Q60855|RIPK1_MOUSE	Receptor-interacting serine/threonine-protein kinase 1 OS=Mus musculus GN=Ripk1 PE=1 SV=1	rna-gnl|WGS:LIAG|AB205_0068900_mRNA	GO:0004672(protein kinase activity);GO:0006915(apoptotic process);GO:0051260(protein homooligomerization);GO:0051291(protein heterooligomerization);GO:0070231(T cell apoptotic process);GO:0070266(necroptotic process);GO:0097342(ripoptosome);GO:0097343(ripoptosome assembly);GO:0097527(necroptotic signaling pathway);GO:1990000(amyloid fibril formation)	04210(Apoptosis);04217(Necroptosis);04620(Toll-like receptor signaling pathway);04621(NOD-like receptor signaling pathway);04622(RIG-I-like receptor signaling pathway);04623(Cytosolic DNA-sensing pathway)	K02861	EC:2.7.11.1	hypothetical protein AB205_0068900 [Rana catesbeiana]	NA	52.6857	71.5176	71.2071	29.2836	34.1921	32.7533	2.03068	1.02196	2.86215e-08	1.32451e-06	up	yes
gene-AB205_0069350	AB205_0069350		-		rna-gnl|WGS:LIAG|AB205_0069350_mRNA	NA	NA	NA	NA	hypothetical protein AB205_0069350 [Rana catesbeiana]	NA	0.336175	0.140463	0.492042	1.57676	0.989368	1.25351	0.253605	-1.97934	0.00014228	0.00194549	down	yes
gene-AB205_0069870	AB205_0069870	DDIT4	sp|Q6P4J6|DDIT4_XENTR	DNA damage-inducible transcript 4 protein OS=Xenopus tropicalis GN=ddit4 PE=2 SV=1	rna-gnl|WGS:LIAG|AB205_0069870_mRNA	GO:0005737(cytoplasm)	04150(mTOR signaling pathway);04140(Autophagy - animal)	K08270	NA	hypothetical protein AB205_0069870, partial [Rana catesbeiana]	NA	206.6	189.648	192.618	68.9542	69.424	66.3749	2.87598	1.52405	9.08629e-44	7.73173e-41	up	yes
gene-AB205_0070110	AB205_0070110		-		rna-gnl|WGS:LIAG|AB205_0070110A_mRNA;rna-gnl|WGS:LIAG|AB205_0070110B_mRNA;rna-gnl|WGS:LIAG|AB205_0070110C_mRNA	GO:0005509(calcium ion binding);GO:0005509(calcium ion binding)	NA	NA	NA	hypothetical protein AB205_0070110 [Rana catesbeiana];hypothetical protein AB205_0070110, partial [Rana catesbeiana]	NA	0.344363	0.319042	0.702804	1.95702	2.47688	2.67607	0.192154	-2.37966	3.33124e-06	7.05943e-05	down	yes
gene-AB205_0070210	AB205_0070210	-	sp|Q9DAN9|CQ105_MOUSE	Uncharacterized protein C17orf105 homolog OS=Mus musculus PE=2 SV=1	rna-gnl|WGS:LIAG|AB205_0070210_mRNA	GO:0004842(ubiquitin-protein transferase activity);GO:0005634(nucleus);GO:0005737(cytoplasm)	04120(Ubiquitin mediated proteolysis)	K10590	EC:2.3.2.26	hypothetical protein AB205_0070210, partial [Rana catesbeiana]	NA	0.580395	0.409886	0.855236	4.85777	4.8632	4.51894	0.129602	-2.94784	8.52378e-18	1.08379e-15	down	yes
gene-AB205_0070880	AB205_0070880	ADGRA2	sp|Q96PE1|AGRA2_HUMAN	Adhesion G protein-coupled receptor A2 OS=Homo sapiens GN=ADGRA2 PE=1 SV=2	rna-gnl|WGS:LIAG|AB205_0070880_mRNA	GO:0002040(sprouting angiogenesis);GO:0004930(G-protein coupled receptor activity);GO:0007166(cell surface receptor signaling pathway);GO:0007186(G-protein coupled receptor signaling pathway);GO:0007417(central nervous system development);GO:0009986(cell surface);GO:0010595(positive regulation of endothelial cell migration);GO:0016021(integral component of membrane);GO:0043542(endothelial cell mi…	NA	NA	NA	hypothetical protein AB205_0070880, partial [Rana catesbeiana]	NA	0.594915	0.693899	0.426282	1.11798	0.928007	1.41353	0.495761	-1.01228	0.0130482	0.0753728	down	yes
gene-AB205_0071330	AB205_0071330	RSPH6A	sp|A1L0Z6|RSH6A_XENTR	Radial spoke head protein 6 homolog A OS=Xenopus tropicalis GN=rsph6a PE=2 SV=1	rna-gnl|WGS:LIAG|AB205_0071330_mRNA	GO:0003341(cilium movement);GO:0005654(nucleoplasm);GO:0005730(nucleolus);GO:0005930(axoneme);GO:0035082(axoneme assembly)	NA	NA	NA	hypothetical protein AB205_0071330 [Rana catesbeiana]	NA	0.307214	0.523535	0.204138	6.61264	8.77267	6.86071	0.0465201	-4.426	5.25148e-37	2.52573e-34	down	yes
gene-AB205_0071410	AB205_0071410	MYO5A	sp|Q02440|MYO5A_CHICK	Unconventional myosin-Va OS=Gallus gallus GN=MYO5A PE=1 SV=1	rna-gnl|WGS:LIAG|AB205_0071410_mRNA	GO:0000139(Golgi membrane);GO:0000146(microfilament motor activity);GO:0003779(actin binding);GO:0005515(protein binding);GO:0005516(calmodulin binding);GO:0005524(ATP binding);GO:0016192(vesicle-mediated transport);GO:0016459(myosin complex);GO:0031941(filamentous actin);GO:0032593(insulin-responsive compartment);GO:0032869(cellular response to insulin stimulus);GO:0060001(minus-end directed mic…	NA	NA	NA	hypothetical protein AB205_0071410, partial [Rana catesbeiana]	NA	0.858056	0.666887	1.37939	2.24425	1.62462	1.98734	0.49594	-1.01176	0.0140366	0.0796189	down	yes
gene-AB205_0071430	AB205_0071430		-		rna-gnl|WGS:LIAG|AB205_0071430_mRNA	NA	NA	NA	NA	hypothetical protein AB205_0071430, partial [Rana catesbeiana]	NA	0.892844	0.310125	0.0001	1.73079	2.27606	1.79371	0.207406	-2.26947	0.0137689	0.0785612	down	yes
gene-AB205_0072080	AB205_0072080	TRIM25	sp|Q61510|TRI25_MOUSE	E3 ubiquitin/ISG15 ligase TRIM25 OS=Mus musculus GN=Trim25 PE=1 SV=2	rna-gnl|WGS:LIAG|AB205_0072080_mRNA	GO:0004842(ubiquitin-protein transferase activity);GO:0005622(intracellular);GO:0008270(zinc ion binding);GO:0016567(protein ubiquitination);GO:0046872(metal ion binding)	NA	NA	NA	hypothetical protein AB205_0072080 [Rana catesbeiana]	NA	1.66423	3.83636	2.17128	1.59504	0.895388	1.02407	2.18292	1.12626	0.0367001	0.157051	up	yes
gene-AB205_0072450	AB205_0072450	PDE6A	sp|Q28263|PDE6A_CANLF	Rod cGMP-specific 3',5'-cyclic phosphodiesterase subunit alpha OS=Canis lupus familiaris GN=PDE6A PE=2 SV=2	rna-gnl|WGS:LIAG|AB205_0072450_mRNA	GO:0005829(cytosol);GO:0007165(signal transduction);GO:0007601(visual perception);GO:0046037(GMP metabolic process);GO:0046872(metal ion binding);GO:0047555(3',5'-cyclic-GMP phosphodiesterase activity);GO:0051480(regulation of cytosolic calcium ion concentration)	00230(Purine metabolism);04744(Phototransduction)	K08718	EC:3.1.4.35	hypothetical protein AB205_0072450, partial [Rana catesbeiana]	NA	1.38988	0.89069	1.20411	0.484747	0.170587	0.0001	5.3166	2.4105	0.00605365	0.0415161	up	yes
gene-AB205_0073000	AB205_0073000	PODXL2	sp|Q9NZ53|PDXL2_HUMAN	Podocalyxin-like protein 2 OS=Homo sapiens GN=PODXL2 PE=1 SV=1	rna-gnl|WGS:LIAG|AB205_0073000_mRNA	GO:0016021(integral component of membrane);GO:0050901(leukocyte tethering or rolling)	NA	NA	NA	hypothetical protein AB205_0073000, partial [Rana catesbeiana]	NA	0.0001	0.219725	0.162192	0.420192	0.400285	0.65118	0.259583	-1.94573	0.0197426	0.102063	down	yes
gene-AB205_0073050	AB205_0073050	NLRP8	sp|Q86W28|NALP8_HUMAN	NACHT, LRR and PYD domains-containing protein 8 OS=Homo sapiens GN=NLRP8 PE=2 SV=2	rna-gnl|WGS:LIAG|AB205_0073050_mRNA	GO:0000166(nucleotide binding);GO:0005524(ATP binding)	04621(NOD-like receptor signaling pathway)	K20865	NA	hypothetical protein AB205_0073050, partial [Rana catesbeiana]	NA	0.569366	1.04129	1.49564	0.19464	0.288522	0.168939	4.76352	2.25203	0.00608611	0.041687	up	yes
gene-AB205_0073460	AB205_0073460	ATP6V1G2	sp|O95670|VATG2_HUMAN	V-type proton ATPase subunit G 2 OS=Homo sapiens GN=ATP6V1G2 PE=2 SV=1	rna-gnl|WGS:LIAG|AB205_0073460_mRNA	GO:0008553(proton-exporting ATPase activity, phosphorylative mechanism);GO:0016471(vacuolar proton-transporting V-type ATPase complex);GO:0016887(ATPase activity);GO:0030285(integral component of synaptic vesicle membrane);GO:1902600(proton transmembrane transport)	00190(Oxidative phosphorylation);04150(mTOR signaling pathway);04145(Phagosome)	K02152	NA	hypothetical protein AB205_0073460 [Rana catesbeiana]	NA	1.09786	0.855981	1.49046	2.29325	4.10181	1.82146	0.419193	-1.25431	0.0108799	0.0654449	down	yes
gene-AB205_0074600	AB205_0074600	PER2	sp|Q8QGQ8|PER2_CHICK	Period circadian protein homolog 2 OS=Gallus gallus GN=PER2 PE=2 SV=1	rna-gnl|WGS:LIAG|AB205_0074600B_mRNA;rna-gnl|WGS:LIAG|AB205_0074600A_mRNA	GO:0005634(nucleus);GO:0005737(cytoplasm);GO:0006351(transcription, DNA-templated);GO:0006355(regulation of transcription, DNA-templated);GO:0007623(circadian rhythm);GO:0007623(circadian rhythm)	05168(Herpes simplex infection);05168(Herpes simplex infection)	K02633	NA	hypothetical protein AB205_0074600, partial [Rana catesbeiana]	NA	2.34532	2.12395	1.91961	4.3346	4.82028	3.88667	0.489887	-1.02948	2.26207e-07	6.22463e-06	down	yes
gene-AB205_0074850	AB205_0074850		-		rna-gnl|WGS:LIAG|AB205_0074850_mRNA	NA	NA	NA	NA	hypothetical protein AB205_0074850 [Rana catesbeiana]	NA	2.13872	0.984458	1.22464	6.10293	4.40874	3.75526	0.304748	-1.71431	0.0010323	0.0101504	down	yes
gene-AB205_0074890	AB205_0074890	DYDC2	sp|Q96IM9|DYDC2_HUMAN	DPY30 domain-containing protein 2 OS=Homo sapiens GN=DYDC2 PE=2 SV=1	rna-gnl|WGS:LIAG|AB205_0074890_mRNA	GO:0006348(chromatin silencing at telomere);GO:0042800(histone methyltransferase activity (H3-K4 specific));GO:0048188(Set1C/COMPASS complex)	03018(RNA degradation)	K03681	NA	hypothetical protein AB205_0074890 [Rana catesbeiana]	NA	0.330562	0.297818	0.332428	3.08564	2.82449	1.71031	0.126083	-2.98755	8.28637e-06	0.000156156	down	yes
gene-AB205_0074900	AB205_0074900	CEL	sp|P30122|CEL_BOVIN	Bile salt-activated lipase (Fragment) OS=Bos taurus GN=CEL PE=1 SV=2	rna-gnl|WGS:LIAG|AB205_0074900_mRNA	GO:0005615(extracellular space);GO:0005887(integral component of plasma membrane);GO:0007158(neuron cell-cell adhesion);GO:0007416(synapse assembly);GO:0009986(cell surface);GO:0042043(neurexin family protein binding);GO:0045202(synapse);GO:0050804(modulation of chemical synaptic transmission);GO:0052689(carboxylic ester hydrolase activity)	00100(Steroid biosynthesis);00561(Glycerolipid metabolism)	K12298	EC:3.1.1.3;EC:3.1.1.13	hypothetical protein AB205_0074900 [Rana catesbeiana]	NA	0.30557	0.900315	0.316915	2.26667	1.28899	1.92191	0.278006	-1.84681	0.00514108	0.0367381	down	yes
gene-AB205_0075320	AB205_0075320	BMP5	sp|P49003|BMP5_MOUSE	Bone morphogenetic protein 5 OS=Mus musculus GN=Bmp5 PE=2 SV=1	rna-gnl|WGS:LIAG|AB205_0075320_mRNA	GO:0005125(cytokine activity);GO:0005160(transforming growth factor beta receptor binding);GO:0005615(extracellular space);GO:0010862(positive regulation of pathway-restricted SMAD protein phosphorylation);GO:0030509(BMP signaling pathway);GO:0042981(regulation of apoptotic process);GO:0043408(regulation of MAPK cascade);GO:0048468(cell development);GO:0060395(SMAD protein signal transduction);GO…	04350(TGF-beta signaling pathway);04060(Cytokine-cytokine receptor interaction)	K04663	NA	PREDICTED: bone morphogenetic protein 5 isoform X1 [Nanorana parkeri]	NA	0.550938	0.567776	0.206499	0.891812	0.944846	1.34132	0.416999	-1.26188	0.00992069	0.0611748	down	yes
gene-AB205_0075480	AB205_0075480	MYCBP2	sp|O75592|MYCB2_HUMAN	E3 ubiquitin-protein ligase MYCBP2 OS=Homo sapiens GN=MYCBP2 PE=1 SV=3	rna-gnl|WGS:LIAG|AB205_0075480_mRNA	GO:0008270(zinc ion binding);GO:0016020(membrane)	NA	NA	NA	PREDICTED: E3 ubiquitin-protein ligase MYCBP2 [Nanorana parkeri]	NA	0.769212	0.892834	1.67096	2.86924	1.721	2.34315	0.480718	-1.05674	0.00939983	0.0587463	down	yes
gene-AB205_0075490	AB205_0075490	MYCBP2	sp|O75592|MYCB2_HUMAN	E3 ubiquitin-protein ligase MYCBP2 OS=Homo sapiens GN=MYCBP2 PE=1 SV=3	rna-gnl|WGS:LIAG|AB205_0075490_mRNA	GO:0008270(zinc ion binding);GO:0016020(membrane)	NA	NA	NA	hypothetical protein AB205_0075490 [Rana catesbeiana]	NA	2.81409	2.36018	2.61225	7.78855	5.24822	5.14382	0.428288	-1.22335	8.85742e-11	4.73337e-09	down	yes
gene-AB205_0075500	AB205_0075500	MYCBP2	sp|O75592|MYCB2_HUMAN	E3 ubiquitin-protein ligase MYCBP2 OS=Homo sapiens GN=MYCBP2 PE=1 SV=3	rna-gnl|WGS:LIAG|AB205_0075500_mRNA	GO:0008270(zinc ion binding);GO:0016020(membrane)	NA	NA	NA	hypothetical protein AB205_0075500, partial [Rana catesbeiana]	NA	0.575698	1.18744	0.128814	3.55543	2.41242	2.57499	0.221466	-2.17485	0.000505529	0.0056987	down	yes
gene-AB205_0075740	AB205_0075740	TNK2	sp|O54967|ACK1_MOUSE	Activated CDC42 kinase 1 OS=Mus musculus GN=Tnk2 PE=1 SV=2	rna-gnl|WGS:LIAG|AB205_0075740A_mRNA;rna-gnl|WGS:LIAG|AB205_0075740B_mRNA;rna-gnl|WGS:LIAG|AB205_0075740C_mRNA	GO:0004715(non-membrane spanning protein tyrosine kinase activity);GO:0005102(receptor binding);GO:0007169(transmembrane receptor protein tyrosine kinase signaling pathway);GO:0016477(cell migration);GO:0030154(cell differentiation);GO:0031234(extrinsic component of cytoplasmic side of plasma membrane);GO:0038083(peptidyl-tyrosine autophosphorylation);GO:0042127(regulation of cell proliferation);…	NA	NA	NA	hypothetical protein AB205_0075740 [Rana catesbeiana]	NA	32.4215	29.4409	30.0171	12.9146	13.0193	11.7369	2.43901	1.2863	4.65453e-31	1.4711e-28	up	yes
gene-AB205_0075760	AB205_0075760	SFI1	sp|A8K8P3|SFI1_HUMAN	Protein SFI1 homolog OS=Homo sapiens GN=SFI1 PE=1 SV=2	rna-gnl|WGS:LIAG|AB205_0075760_mRNA	GO:0005813(centrosome)	NA	NA	NA	hypothetical protein AB205_0075760 [Rana catesbeiana]	NA	0.349681	0.882948	0.832192	1.98754	1.21368	3.7004	0.299179	-1.74092	0.00773456	0.050448	down	yes
gene-AB205_0075810	AB205_0075810	-	sp|P00766|CTRA_BOVIN	Chymotrypsinogen A OS=Bos taurus PE=1 SV=1	rna-gnl|WGS:LIAG|AB205_0075810_mRNA	GO:0004252(serine-type endopeptidase activity);GO:0006508(proteolysis);GO:0008233(peptidase activity);GO:0008236(serine-type peptidase activity);GO:0016787(hydrolase activity)	NA	NA	NA	hypothetical protein AB205_0075810, partial [Rana catesbeiana]	NA	1.39478	0.625672	0.443088	2.489	2.06405	2.41313	0.353643	-1.49964	0.00494694	0.0356502	down	yes
gene-AB205_0075820	AB205_0075820	-	sp|P00766|CTRA_BOVIN	Chymotrypsinogen A OS=Bos taurus PE=1 SV=1	rna-gnl|WGS:LIAG|AB205_0075820_mRNA	GO:0004252(serine-type endopeptidase activity);GO:0006508(proteolysis);GO:0008233(peptidase activity);GO:0008236(serine-type peptidase activity);GO:0016787(hydrolase activity)	NA	NA	NA	hypothetical protein AB205_0075820, partial [Rana catesbeiana]	NA	0.395675	0.729066	1.31268	3.60534	5.27643	3.10754	0.203299	-2.29832	0.000282681	0.00350169	down	yes
gene-AB205_0075830	AB205_0075830	-	sp|P00766|CTRA_BOVIN	Chymotrypsinogen A OS=Bos taurus PE=1 SV=1	rna-gnl|WGS:LIAG|AB205_0075830_mRNA	GO:0004252(serine-type endopeptidase activity);GO:0006508(proteolysis);GO:0008233(peptidase activity);GO:0008236(serine-type peptidase activity);GO:0016787(hydrolase activity)	NA	NA	NA	hypothetical protein AB205_0075830 [Rana catesbeiana]	NA	0.464296	0.757055	0.0001	1.72483	2.28651	1.43934	0.224091	-2.15784	0.0214661	0.107985	down	yes
gene-AB205_0076350	AB205_0076350	FGB	sp|Q02020|FIBB_CHICK	Fibrinogen beta chain (Fragment) OS=Gallus gallus GN=FGB PE=1 SV=1	rna-gnl|WGS:LIAG|AB205_0076350_mRNA	GO:0005102(receptor binding);GO:0005577(fibrinogen complex);GO:0007165(signal transduction);GO:0030168(platelet activation);GO:0030674(protein binding, bridging);GO:0051258(protein polymerization)	NA	NA	NA	hypothetical protein AB205_0076350 [Rana catesbeiana]	NA	13.0594	11.066	9.19877	0.0001	0.249056	0.0001	133.694	7.0628	1.44662e-46	1.45478e-43	up	yes
gene-AB205_0076880	AB205_0076880	DNAH2	sp|Q9P225|DYH2_HUMAN	Dynein heavy chain 2, axonemal OS=Homo sapiens GN=DNAH2 PE=2 SV=3	rna-gnl|WGS:LIAG|AB205_0076880_mRNA	GO:0003777(microtubule motor activity);GO:0005524(ATP binding);GO:0007018(microtubule-based movement);GO:0016887(ATPase activity);GO:0030286(dynein complex)	NA	NA	NA	hypothetical protein AB205_0076880 [Rana catesbeiana]	NA	0.458921	0.117327	0.113219	1.23189	0.885785	1.71355	0.17996	-2.47425	0.000770851	0.00799921	down	yes
gene-AB205_0076980	AB205_0076980	PHKA2	sp|P46019|KPB2_HUMAN	Phosphorylase b kinase regulatory subunit alpha, liver isoform OS=Homo sapiens GN=PHKA2 PE=1 SV=1;sp|Q8BWJ3|KPB2_MOUSE	rna-gnl|WGS:LIAG|AB205_0076980B_mRNA;rna-gnl|WGS:LIAG|AB205_0076980A_mRNA	GO:0004689(phosphorylase kinase activity);GO:0005964(phosphorylase kinase complex);GO:0005964(phosphorylase kinase complex)	04020(Calcium signaling pathway);04910(Insulin signaling pathway);04910(Insulin signaling pathway)	K07190	NA	hypothetical protein AB205_0076980 [Rana catesbeiana];hypothetical protein AB205_0076980, partial [Rana catesbeiana]	NA	0.0800911	0.733372	0.557047	2.34929	0.740412	0.99366	0.335633	-1.57505	0.0293146	0.135172	down	yes
gene-AB205_0077420	AB205_0077420	CMIP	sp|A1L3F5|CMIP_XENLA	C-Maf-inducing protein OS=Xenopus laevis GN=cmip PE=2 SV=2	rna-gnl|WGS:LIAG|AB205_0077420_mRNA	GO:0005515(protein binding);GO:0005634(nucleus);GO:0005737(cytoplasm)	NA	NA	NA	hypothetical protein AB205_0077420, partial [Rana catesbeiana]	NA	6.90671	3.70633	5.03337	1.79663	2.39214	0.0001	3.73523	1.9012	0.0134628	0.0770902	up	yes
gene-AB205_0077950	AB205_0077950	CPAMD8	sp|Q8IZJ3|CPMD8_HUMAN	C3 and PZP-like alpha-2-macroglobulin domain-containing protein 8 OS=Homo sapiens GN=CPAMD8 PE=1 SV=2	rna-gnl|WGS:LIAG|AB205_0077950_mRNA	GO:0004866(endopeptidase inhibitor activity);GO:0005615(extracellular space);GO:0010951(negative regulation of endopeptidase activity)	NA	NA	NA	hypothetical protein AB205_0077950, partial [Rana catesbeiana]	NA	0.260282	0.0001	0.0001	1.15166	0.859835	0.0001	0.12949	-2.94909	0.0498255	0.192488	down	yes
gene-AB205_0078760	AB205_0078760	NAA16	sp|Q6N069|NAA16_HUMAN	N-alpha-acetyltransferase 16, NatA auxiliary subunit OS=Homo sapiens GN=NAA16 PE=1 SV=2	rna-gnl|WGS:LIAG|AB205_0078760_mRNA	GO:0004596(peptide alpha-N-acetyltransferase activity);GO:0017196(N-terminal peptidyl-methionine acetylation);GO:0031415(NatA complex)	NA	NA	NA	PREDICTED: N-alpha-acetyltransferase 16, NatA auxiliary subunit [Nanorana parkeri]	NA	0.670355	0.753702	0.0001	3.5825	2.04771	1.05978	0.212879	-2.2319	0.0235661	0.115349	down	yes
gene-AB205_0078780	AB205_0078780	CDC7	sp|O00311|CDC7_HUMAN	Cell division cycle 7-related protein kinase OS=Homo sapiens GN=CDC7 PE=1 SV=1	rna-gnl|WGS:LIAG|AB205_0078780_mRNA	GO:0000727(double-strand break repair via break-induced replication);GO:0004674(protein serine/threonine kinase activity);GO:0005634(nucleus);GO:0005737(cytoplasm);GO:0006270(DNA replication initiation);GO:0006909(phagocytosis);GO:0008360(regulation of cell shape);GO:0018105(peptidyl-serine phosphorylation)	04110(Cell cycle)	K02214	EC:2.7.11.1	PREDICTED: cell division cycle 7-related protein kinase [Nanorana parkeri]	NA	2.37617	2.65233	2.35647	7.16692	6.52356	5.14593	0.392058	-1.35086	3.96201e-11	2.27087e-09	down	yes
gene-AB205_0079250	AB205_0079250	RSAD2	sp|Q8WXG1|RSAD2_HUMAN	Radical S-adenosyl methionine domain-containing protein 2 OS=Homo sapiens GN=RSAD2 PE=1 SV=1	rna-gnl|WGS:LIAG|AB205_0079250_mRNA	GO:0003824(catalytic activity);GO:0005515(protein binding);GO:0005739(mitochondrion);GO:0005741(mitochondrial outer membrane);GO:0005743(mitochondrial inner membrane);GO:0005783(endoplasmic reticulum);GO:0005789(endoplasmic reticulum membrane);GO:0005794(Golgi apparatus);GO:0005811(lipid droplet);GO:0009615(response to virus);GO:0016032(viral process);GO:0034157(positive regulation of toll-like r…	05164(Influenza A)	K15045	NA	hypothetical protein AB205_0079250, partial [Rana catesbeiana]	NA	15.7111	14.2799	10.6437	5.50332	6.17467	1.29979	3.1311	1.64667	9.20276e-05	0.00131696	up	yes
gene-AB205_0079270	AB205_0079270		-		rna-gnl|WGS:LIAG|AB205_0079270_mRNA	NA	NA	NA	NA	hypothetical protein AB205_0079270 [Rana catesbeiana]	NA	0.0001	0.0001	0.0001	4.48276	4.04903	2.47632	2.72526e-05	-15.1632	8.21101e-13	6.09599e-11	down	yes
gene-AB205_0079640	AB205_0079640	HOXD3	sp|A1L2P5|HXD3_XENLA	Homeobox protein Hox-D3 OS=Xenopus laevis GN=hoxd3 PE=2 SV=1	rna-gnl|WGS:LIAG|AB205_0079640B_mRNA;rna-gnl|WGS:LIAG|AB205_0079640A_mRNA	GO:0003677(DNA binding);GO:0003700(DNA binding transcription factor activity);GO:0005634(nucleus);GO:0006351(transcription, DNA-templated);GO:0006355(regulation of transcription, DNA-templated);GO:0007275(multicellular organism development);GO:0043565(sequence-specific DNA binding);GO:0043565(sequence-specific DNA binding)	NA	NA	NA	hypothetical protein AB205_0079640 [Rana catesbeiana]	NA	2.25373	2.63744	1.80918	4.55456	4.38247	4.77936	0.488493	-1.03359	8.93424e-08	2.69664e-06	down	yes
gene-AB205_0080620	AB205_0080620	DENND4A	sp|Q7Z401|MYCPP_HUMAN	C-myc promoter-binding protein OS=Homo sapiens GN=DENND4A PE=1 SV=2	rna-gnl|WGS:LIAG|AB205_0080620_mRNA	GO:0003677(DNA binding);GO:0005634(nucleus);GO:0005829(cytosol);GO:0006351(transcription, DNA-templated);GO:0006355(regulation of transcription, DNA-templated);GO:0017112(Rab guanyl-nucleotide exchange factor activity);GO:0043547(positive regulation of GTPase activity)	NA	NA	NA	hypothetical protein AB205_0080620, partial [Rana catesbeiana]	NA	1.06646	0.0001	0.575442	3.03936	2.06262	1.57496	0.245922	-2.02373	0.0426198	0.173586	down	yes
gene-AB205_0080800	AB205_0080800	HPX	sp|Q3SZV7|HEMO_BOVIN	Hemopexin OS=Bos taurus GN=HPX PE=2 SV=1	rna-gnl|WGS:LIAG|AB205_0080800_mRNA	GO:0002639(positive regulation of immunoglobulin production);GO:0002925(positive regulation of humoral immune response mediated by circulating immunoglobulin);GO:0005623(cell);GO:0006879(cellular iron ion homeostasis);GO:0015232(heme transporter activity);GO:0015886(heme transport);GO:0020027(hemoglobin metabolic process);GO:0042168(heme metabolic process);GO:0046872(metal ion binding);GO:0060335…	NA	NA	NA	hypothetical protein AB205_0080800 [Rana catesbeiana]	NA	2.05923	2.98293	3.44878	1.21278	0.0001	0.0001	7.00009	2.80737	0.0105194	0.0640424	up	yes
gene-AB205_0081050	AB205_0081050	MUC15	sp|Q8N387|MUC15_HUMAN	Mucin-15 OS=Homo sapiens GN=MUC15 PE=2 SV=2	rna-gnl|WGS:LIAG|AB205_0081050_mRNA	GO:0016021(integral component of membrane)	NA	NA	NA	hypothetical protein AB205_0081050 [Rana catesbeiana]	NA	5.68928	7.28737	8.7285	2.78493	4.1545	1.86313	2.46578	1.30204	7.8837e-06	0.000150361	up	yes
gene-AB205_0081250	AB205_0081250	OMD	sp|Q99983|OMD_HUMAN	Osteomodulin OS=Homo sapiens GN=OMD PE=1 SV=1	rna-gnl|WGS:LIAG|AB205_0081250_mRNA	GO:0005615(extracellular space);GO:0007409(axonogenesis)	NA	NA	NA	Osteomodulin [Rana catesbeiana]	NA	0.202886	0.346801	0.241735	1.04254	1.07486	0.882683	0.2638	-1.92248	0.00202232	0.0173552	down	yes
gene-AB205_0081400	AB205_0081400		-		rna-gnl|WGS:LIAG|AB205_0081400_mRNA	NA	NA	NA	NA	hypothetical protein AB205_0081400 [Rana catesbeiana]	NA	0.0001	0.0001	0.392563	2.00266	1.5157	1.14549	0.0842143	-3.56979	0.00164846	0.0148375	down	yes
gene-AB205_0081750	AB205_0081750	SCUBE3	sp|Q8IX30|SCUB3_HUMAN	Signal peptide, CUB and EGF-like domain-containing protein 3 OS=Homo sapiens GN=SCUBE3 PE=1 SV=1	rna-gnl|WGS:LIAG|AB205_0081750B_mRNA;rna-gnl|WGS:LIAG|AB205_0081750A_mRNA	GO:0005509(calcium ion binding);GO:0009986(cell surface);GO:0051260(protein homooligomerization);GO:0051291(protein heterooligomerization);GO:0051291(protein heterooligomerization)	NA	NA	NA	PREDICTED: signal peptide, CUB and EGF-like domain-containing protein 3 isoform X1 [Nanorana parkeri]	NA	3.36574	3.2882	3.8534	7.14223	6.91451	8.03718	0.475576	-1.07225	3.23118e-05	0.000527188	down	yes
gene-AB205_0082420	AB205_0082420		-		rna-gnl|WGS:LIAG|AB205_0082420_mRNA	NA	NA	NA	NA	hypothetical protein AB205_0082420, partial [Rana catesbeiana]	NA	5.91367	5.22751	2.9665	1.08876	1.4571	0.597072	4.4887	2.1663	2.10609e-05	0.000356777	up	yes
gene-AB205_0082650	AB205_0082650	EPRS	sp|P07814|SYEP_HUMAN	Bifunctional glutamate/proline--tRNA ligase OS=Homo sapiens GN=EPRS PE=1 SV=5	rna-gnl|WGS:LIAG|AB205_0082650_mRNA	GO:0004818(glutamate-tRNA ligase activity);GO:0004827(proline-tRNA ligase activity);GO:0005515(protein binding);GO:0005524(ATP binding);GO:0005737(cytoplasm);GO:0005829(cytosol);GO:0006418(tRNA aminoacylation for protein translation);GO:0006424(glutamyl-tRNA aminoacylation);GO:0006433(prolyl-tRNA aminoacylation);GO:0016020(membrane);GO:0017101(aminoacyl-tRNA synthetase multienzyme complex);GO:001…	00860(Porphyrin and chlorophyll metabolism);00970(Aminoacyl-tRNA biosynthesis)	K14163	EC:6.1.1.17;EC:6.1.1.15	hypothetical protein AB205_0082650 [Rana catesbeiana]	NA	9.28234	2.25747	3.9051	1.66627	50.0069	3.40327	0.280427	-1.8343	0.0429997	0.174619	down	yes
gene-AB205_0082910	AB205_0082910	SLC16A7	sp|O60669|MOT2_HUMAN	Monocarboxylate transporter 2 OS=Homo sapiens GN=SLC16A7 PE=1 SV=2	rna-gnl|WGS:LIAG|AB205_0082910_mRNA	GO:0005887(integral component of plasma membrane);GO:0015129(lactate transmembrane transporter activity);GO:0035879(plasma membrane lactate transport)	NA	NA	NA	hypothetical protein AB205_0082910 [Rana catesbeiana]	NA	0.554843	0.737033	0.0001	2.32386	2.12691	1.30446	0.224487	-2.1553	0.00633015	0.0431183	down	yes
gene-AB205_0083620	AB205_0083620		-		rna-gnl|WGS:LIAG|AB205_0083620_mRNA	NA	NA	NA	NA	hypothetical protein AB205_0083620, partial [Rana catesbeiana]	NA	7.48093	7.59216	7.61793	18.9624	17.6009	16.4514	0.428014	-1.22427	1.71083e-25	4.20561e-23	down	yes
gene-AB205_0083640	AB205_0083640	JARID2	sp|Q62315|JARD2_MOUSE	Protein Jumonji OS=Mus musculus GN=Jarid2 PE=1 SV=1	rna-gnl|WGS:LIAG|AB205_0083640_mRNA	GO:0000122(negative regulation of transcription by RNA polymerase II);GO:0000977(RNA polymerase II regulatory region sequence-specific DNA binding);GO:0001227(transcriptional repressor activity, RNA polymerase II transcription regulatory region sequence-specific DNA binding);GO:0001889(liver development);GO:0003682(chromatin binding);GO:0008285(negative regulation of cell proliferation);GO:003106…	NA	NA	NA	hypothetical protein AB205_0083640, partial [Rana catesbeiana]	NA	37.1133	38.3464	36.4076	115.746	105.592	99.2441	0.34895	-1.51891	2.17293e-37	1.09259e-34	down	yes
gene-AB205_0085000	AB205_0085000		-		rna-gnl|WGS:LIAG|AB205_0085000_mRNA	GO:0005102(receptor binding);GO:0005887(integral component of plasma membrane);GO:0005913(cell-cell adherens junction);GO:0007156(homophilic cell adhesion via plasma membrane adhesion molecules);GO:0007157(heterophilic cell-cell adhesion via plasma membrane cell adhesion molecules);GO:0008037(cell recognition);GO:0042803(protein homodimerization activity);GO:0050839(cell adhesion molecule binding)	NA	NA	NA	hypothetical protein AB205_0085000 [Rana catesbeiana]	NA	0.0001	0.0001	0.0001	3.83243	3.57145	1.40181	3.40689e-05	-14.8412	3.6576e-11	2.11671e-09	down	yes
gene-AB205_0085600	AB205_0085600	-	sp|P01680|KV4A1_MOUSE	Ig kappa chain V-IV region S107B OS=Mus musculus PE=4 SV=1	rna-gnl|WGS:LIAG|AB205_0085600_mRNA	GO:0002377(immunoglobulin production);GO:0005615(extracellular space);GO:0006955(immune response)	NA	NA	NA	hypothetical protein AB205_0085600 [Rana catesbeiana]	NA	2.74955	2.23905	1.18219	0.0001	0.0001	0.0001	20569.3	14.3282	9.21818e-08	2.77097e-06	up	yes
gene-AB205_0086300	AB205_0086300	MAST4	sp|O15021|MAST4_HUMAN	Microtubule-associated serine/threonine-protein kinase 4 OS=Homo sapiens GN=MAST4 PE=1 SV=3	rna-gnl|WGS:LIAG|AB205_0086300_mRNA	GO:0000287(magnesium ion binding);GO:0004674(protein serine/threonine kinase activity);GO:0005524(ATP binding);GO:0005622(intracellular);GO:0007010(cytoskeleton organization);GO:0018105(peptidyl-serine phosphorylation);GO:0035556(intracellular signal transduction)	NA	NA	NA	hypothetical protein AB205_0086300, partial [Rana catesbeiana]	NA	1.06239	1.4118	0.265645	1.95516	3.4939	2.54073	0.342917	-1.54407	0.00772081	0.0504278	down	yes
gene-AB205_0086310	AB205_0086310	MAST4	sp|O15021|MAST4_HUMAN	Microtubule-associated serine/threonine-protein kinase 4 OS=Homo sapiens GN=MAST4 PE=1 SV=3	rna-gnl|WGS:LIAG|AB205_0086310_mRNA	GO:0004674(protein serine/threonine kinase activity);GO:0005622(intracellular);GO:0007010(cytoskeleton organization);GO:0018105(peptidyl-serine phosphorylation);GO:0035556(intracellular signal transduction)	NA	NA	NA	hypothetical protein AB205_0086310, partial [Rana catesbeiana]	NA	0.0001	0.115953	0.403548	0.995813	0.900467	0.903747	0.18557	-2.42996	0.0138633	0.0790085	down	yes
gene-AB205_0086410	AB205_0086410		-		rna-gnl|WGS:LIAG|AB205_0086410_mRNA	NA	NA	NA	NA	hypothetical protein AB205_0086410 [Rana catesbeiana]	NA	0.0001	1.21569	0.0001	4.05689	3.64903	3.28723	0.110604	-3.17652	0.00598666	0.0413386	down	yes
gene-AB205_0086430	AB205_0086430	TEKT4	sp|Q2TA38|TEKT4_BOVIN	Tektin-4 OS=Bos taurus GN=TEKT4 PE=2 SV=1	rna-gnl|WGS:LIAG|AB205_0086430_mRNA	GO:0005737(cytoplasm);GO:0005874(microtubule);GO:0030030(cell projection organization);GO:0031514(motile cilium)	NA	NA	NA	hypothetical protein AB205_0086430 [Rana catesbeiana]	NA	0.0001	0.0001	0.356499	3.31162	4.83291	3.35621	0.0310153	-5.01088	1.21471e-06	2.87118e-05	down	yes
gene-AB205_0087240	AB205_0087240		-		rna-gnl|WGS:LIAG|AB205_0087240_mRNA	NA	NA	NA	NA	hypothetical protein AB205_0087240, partial [Rana catesbeiana]	NA	3.5117	4.0916	3.66449	1.80387	1.65204	0.0001	3.26034	1.70502	0.032775	0.146074	up	yes
gene-AB205_0087580	AB205_0087580	AMI	sp|Q63ZK0|AMI_XENLA	Serine protease ami OS=Xenopus laevis GN=ami PE=2 SV=1	rna-gnl|WGS:LIAG|AB205_0087580_mRNA	GO:0005615(extracellular space)	NA	NA	NA	Serine protease ami [Rana catesbeiana]	NA	2.60197	1.68144	2.44934	0.447361	0.165824	1.08057	3.97504	1.99097	0.00121712	0.0115371	up	yes
gene-AB205_0088440	AB205_0088440	HBA5	sp|P06638|HBA5_XENLA	Hemoglobin subunit alpha-5 OS=Xenopus laevis GN=hba5 PE=2 SV=2	rna-gnl|WGS:LIAG|AB205_0088440_mRNA	GO:0005344(oxygen carrier activity);GO:0005506(iron ion binding);GO:0005515(protein binding);GO:0005833(hemoglobin complex);GO:0015671(oxygen transport);GO:0019825(oxygen binding);GO:0020037(heme binding)	NA	NA	NA	Hemoglobin subunit alpha-5 [Rana catesbeiana]	NA	5.70224	3.17976	2.37666	11.6219	13.0307	16.4974	0.273601	-1.86986	1.45039e-07	4.16732e-06	down	yes
gene-AB205_0088670	AB205_0088670	IGH	sp|P20957|HV02_XENLA	Ig heavy chain V region XIG14 (Fragment) OS=Xenopus laevis PE=2 SV=1	rna-gnl|WGS:LIAG|AB205_0088670_mRNA	GO:0003823(antigen binding);GO:0006910(phagocytosis, recognition);GO:0006911(phagocytosis, engulfment);GO:0006958(complement activation, classical pathway);GO:0009897(external side of plasma membrane);GO:0034987(immunoglobulin receptor binding);GO:0042571(immunoglobulin complex, circulating);GO:0042742(defense response to bacterium);GO:0045087(innate immune response);GO:0050853(B cell receptor si…	04020(Calcium signaling pathway);04145(Phagosome);04672(Intestinal immune network for IgA production)	K06856	NA	Ig heavy chain V region XIG14 [Rana catesbeiana]	NA	3.13423	2.63926	2.55614	0.0001	0.592355	0.0001	14.0572	3.81323	0.000236938	0.00301612	up	yes
gene-AB205_0088950	AB205_0088950	LGALS4	sp|P56470|LEG4_HUMAN	Galectin-4 OS=Homo sapiens GN=LGALS4 PE=1 SV=1	rna-gnl|WGS:LIAG|AB205_0088950_mRNA	GO:0005615(extracellular space);GO:0005829(cytosol);GO:0005886(plasma membrane);GO:0007155(cell adhesion);GO:0016936(galactoside binding);GO:0030246(carbohydrate binding)	NA	NA	NA	hypothetical protein AB205_0088950, partial [Rana catesbeiana]	NA	0.0001	0.719906	0.0001	2.63285	2.25192	1.00648	0.122233	-3.03229	0.0091606	0.0575438	down	yes
gene-AB205_0089150	AB205_0089150	FOXI1E	sp|Q7ZYQ0|FXI1E_XENLA	Forkhead box protein I1-ema OS=Xenopus laevis GN=foxi1e PE=2 SV=1	rna-gnl|WGS:LIAG|AB205_0089150_mRNA	GO:0005634(nucleus);GO:0042664(negative regulation of endodermal cell fate specification);GO:0043565(sequence-specific DNA binding);GO:0045893(positive regulation of transcription, DNA-templated);GO:0048335(negative regulation of mesodermal cell fate determination)	NA	NA	NA	hypothetical protein AB205_0089150 [Rana catesbeiana]	NA	213.146	209.634	205.696	108.268	109.46	96.0175	2.00314	1.00226	2.8534e-20	4.38393e-18	up	yes
gene-AB205_0089180	AB205_0089180		-		rna-gnl|WGS:LIAG|AB205_0089180B_mRNA;rna-gnl|WGS:LIAG|AB205_0089180A_mRNA;rna-gnl|WGS:LIAG|AB205_0089180C_mRNA;rna-gnl|WGS:LIAG|AB205_0089180D_mRNA;rna-gnl|WGS:LIAG|AB205_0089180E_mRNA	NA	NA	NA	NA	hypothetical protein AB205_0089180 [Rana catesbeiana];hypothetical protein AB205_0089180, partial [Rana catesbeiana]	NA	1.32448	0.555465	0.313332	2.01145	1.95769	1.5884	0.394649	-1.34136	0.0060422	0.0415161	down	yes
gene-AB205_0089920	AB205_0089920	KIAA1549L	sp|Q6ZVL6|K154L_HUMAN	UPF0606 protein KIAA1549L OS=Homo sapiens GN=KIAA1549L PE=2 SV=2	rna-gnl|WGS:LIAG|AB205_0089920A_mRNA;rna-gnl|WGS:LIAG|AB205_0089920B_mRNA	GO:0002230(positive regulation of defense response to virus by host);GO:0016021(integral component of membrane);GO:0098779(positive regulation of mitophagy in response to mitochondrial depolarization);GO:0098792(xenophagy);GO:0098792(xenophagy)	NA	NA	NA	hypothetical protein AB205_0089920, partial [Rana catesbeiana]	NA	0.0001	0.0001	0.0001	0.169534	0.165795	0.058487	0.000761777	-10.3583	4.02132e-06	8.29923e-05	down	yes
gene-AB205_0090110	AB205_0090110		-		rna-gnl|WGS:LIAG|AB205_0090110_mRNA	NA	NA	NA	NA	hypothetical protein AB205_0090110, partial [Rana catesbeiana]	NA	2.76067	3.36863	2.60037	7.06492	3.7429	8.9998	0.440723	-1.18206	0.00970822	0.0602313	down	yes
gene-AB205_0090350	AB205_0090350	PCDHGC5	sp|Q5DRA2|PCDGM_PANTR	Protocadherin gamma-C5 OS=Pan troglodytes GN=PCDHGC5 PE=3 SV=1	rna-gnl|WGS:LIAG|AB205_0090350_mRNA	GO:0016020(membrane);GO:0050808(synapse organization);GO:0070062(extracellular exosome)	NA	NA	NA	hypothetical protein AB205_0090350, partial [Rana catesbeiana]	NA	1.16712	1.18178	1.22895	0.289881	0.066876	0.127074	7.39484	2.88652	1.43056e-11	8.92405e-10	up	yes
gene-AB205_0090370	AB205_0090370	PRSS33	sp|Q80WM7|PRS33_MOUSE	Serine protease 33 OS=Mus musculus GN=Prss33 PE=2 SV=1	rna-gnl|WGS:LIAG|AB205_0090370_mRNA	GO:0004252(serine-type endopeptidase activity);GO:0005615(extracellular space);GO:0005737(cytoplasm);GO:0006508(proteolysis);GO:0008236(serine-type peptidase activity);GO:1904627(response to phorbol 13-acetate 12-myristate)	NA	NA	NA	Serine protease 27 [Rana catesbeiana]	NA	79.2934	83.7543	80.9891	33.2532	30.828	30.6783	2.57533	1.36476	7.66087e-35	3.38978e-32	up	yes
gene-AB205_0090480	AB205_0090480	HOXA5	sp|Q6B3N0|HXA5_CHICK	Homeobox protein Hox-A5 OS=Gallus gallus GN=HOXA5 PE=2 SV=1;sp|Q5YLH5|HXA6_CHICK	rna-gnl|WGS:LIAG|AB205_0090480A_mRNA;rna-gnl|WGS:LIAG|AB205_0090480D_mRNA;rna-gnl|WGS:LIAG|AB205_0090480C_mRNA;rna-gnl|WGS:LIAG|AB205_0090480E_mRNA;rna-gnl|WGS:LIAG|AB205_0090480B_mRNA	GO:0003700(DNA binding transcription factor activity);GO:0005634(nucleus);GO:0006351(transcription, DNA-templated);GO:0006355(regulation of transcription, DNA-templated);GO:0007275(multicellular organism development);GO:0043565(sequence-specific DNA binding);GO:0043565(sequence-specific DNA binding)	NA	NA	NA	hypothetical protein AB205_0090480 [Rana catesbeiana];Homeobox protein Hox-A5 [Rana catesbeiana]	NA	0.549112	0.489874	0.432064	0.913943	1.20887	1.41454	0.415862	-1.26582	0.000446523	0.00513455	down	yes
gene-AB205_0090810	AB205_0090810	KLF4	sp|O43474|KLF4_HUMAN	Krueppel-like factor 4 OS=Homo sapiens GN=KLF4 PE=1 SV=3	rna-gnl|WGS:LIAG|AB205_0090810_mRNA	GO:0003676(nucleic acid binding);GO:0003677(DNA binding);GO:0005634(nucleus);GO:0010629(negative regulation of gene expression);GO:0030097(hemopoiesis);GO:0030099(myeloid cell differentiation);GO:0030218(erythrocyte differentiation);GO:0035188(hatching);GO:0045893(positive regulation of transcription, DNA-templated);GO:0046872(metal ion binding);GO:0048785(hatching gland development)	NA	NA	NA	hypothetical protein AB205_0090810, partial [Rana catesbeiana]	NA	0.643721	1.41978	0.945255	3.16112	3.48541	2.94341	0.31374	-1.67236	7.18314e-05	0.00105665	down	yes
gene-AB205_0090900	AB205_0090900	KLF6	sp|Q99612|KLF6_HUMAN	Krueppel-like factor 6 OS=Homo sapiens GN=KLF6 PE=1 SV=3	rna-gnl|WGS:LIAG|AB205_0090900_mRNA	GO:0003676(nucleic acid binding);GO:0046872(metal ion binding)	NA	NA	NA	hypothetical protein AB205_0090900 [Rana catesbeiana]	NA	12.9469	12.6618	10.7673	6.04357	4.37427	3.80961	2.55675	1.35431	1.95756e-07	5.51007e-06	up	yes
gene-AB205_0091610	AB205_0091610	DPYD	sp|Q28007|DPYD_BOVIN	Dihydropyrimidine dehydrogenase [NADP(+)] OS=Bos taurus GN=DPYD PE=1 SV=1	rna-gnl|WGS:LIAG|AB205_0091610_mRNA	GO:0005737(cytoplasm);GO:0006212(uracil catabolic process);GO:0017113(dihydropyrimidine dehydrogenase (NADP+) activity)	00240(Pyrimidine metabolism);00410(beta-Alanine metabolism);00770(Pantothenate and CoA biosynthesis);00983(Drug metabolism - other enzymes)	K00207	EC:1.3.1.2	hypothetical protein AB205_0091610, partial [Rana catesbeiana]	NA	6.50023	2.60913	4.82219	7.88185	11.6268	10.4534	0.464973	-1.10478	0.00524299	0.0372498	down	yes
gene-AB205_0092680	AB205_0092680		-		rna-gnl|WGS:LIAG|AB205_0092680_mRNA	NA	NA	NA	NA	hypothetical protein AB205_0092680 [Rana catesbeiana]	NA	4.24397	3.50838	1.68795	4.06327	10.0968	11.2593	0.371382	-1.42903	0.00787052	0.0511538	down	yes
gene-AB205_0093310	AB205_0093310	CRYAB	sp|Q91312|CRYAB_LITCT	Alpha-crystallin B chain OS=Lithobates catesbeiana GN=CRYAB PE=2 SV=1	rna-gnl|WGS:LIAG|AB205_0093310_mRNA	GO:0042803(protein homodimerization activity)	04141(Protein processing in endoplasmic reticulum)	K09542	NA	hypothetical protein AB205_0093310 [Rana catesbeiana]	NA	1.82673	3.53825	2.49111	6.83984	8.00699	8.75978	0.332792	-1.58731	1.556e-05	0.000273213	down	yes
gene-AB205_0093930	AB205_0093930	SLC26A4	sp|O43511|S26A4_HUMAN	Pendrin OS=Homo sapiens GN=SLC26A4 PE=1 SV=1	rna-gnl|WGS:LIAG|AB205_0093930_mRNA	GO:0005254(chloride channel activity);GO:0005887(integral component of plasma membrane);GO:0015106(bicarbonate transmembrane transporter activity);GO:0015116(sulfate transmembrane transporter activity);GO:0015301(anion:anion antiporter activity);GO:0015701(bicarbonate transport);GO:0019531(oxalate transmembrane transporter activity);GO:0042391(regulation of membrane potential);GO:0051453(regulati…	NA	NA	NA	hypothetical protein AB205_0093930 [Rana catesbeiana]	NA	451.499	431.412	428.942	120.078	114.606	110.423	3.80129	1.92649	9.77101e-69	3.6029e-65	up	yes
gene-AB205_0094120	AB205_0094120	EFCAB1	sp|Q3KQ77|EFCB1_XENLA	EF-hand calcium-binding domain-containing protein 1 OS=Xenopus laevis GN=efcab1 PE=2 SV=1	rna-gnl|WGS:LIAG|AB205_0094120_mRNA	GO:0005509(calcium ion binding);GO:0005575(cellular_component)	04146(Peroxisome)	K13338	NA	hypothetical protein AB205_0094120, partial [Rana catesbeiana]	NA	0.0001	0.0001	0.248402	2.26689	2.44597	1.32113	0.0412003	-4.6012	1.64788e-05	0.000286617	down	yes
gene-AB205_0094310	AB205_0094310	MMP21	sp|Q8N119|MMP21_HUMAN	Matrix metalloproteinase-21 OS=Homo sapiens GN=MMP21 PE=2 SV=2	rna-gnl|WGS:LIAG|AB205_0094310_mRNA	GO:0002244(hematopoietic progenitor cell differentiation);GO:0004222(metalloendopeptidase activity);GO:0005509(calcium ion binding);GO:0006508(proteolysis);GO:0007368(determination of left/right symmetry);GO:0008270(zinc ion binding);GO:0031012(extracellular matrix);GO:0060976(coronary vasculature development)	NA	NA	NA	PREDICTED: matrix metalloproteinase-21-like [Nanorana parkeri]	NA	0.0001	0.399229	0.0001	2.48121	0.440874	2.08785	0.0797273	-3.64878	0.00387826	0.0299381	down	yes
gene-AB205_0094370	AB205_0094370		-		rna-gnl|WGS:LIAG|AB205_0094370_mRNA	NA	NA	NA	NA	hypothetical protein AB205_0094370 [Rana catesbeiana]	NA	2.72704	1.2281	0.522842	4.03421	2.5346	3.58022	0.441223	-1.18042	0.0204681	0.104726	down	yes
gene-AB205_0094380	AB205_0094380	RHOBTB1	sp|O94844|RHBT1_HUMAN	Rho-related BTB domain-containing protein 1 OS=Homo sapiens GN=RHOBTB1 PE=2 SV=2	rna-gnl|WGS:LIAG|AB205_0094380_mRNA	GO:0005525(GTP binding);GO:0005829(cytosol);GO:0005886(plasma membrane);GO:0007264(small GTPase mediated signal transduction);GO:0051056(regulation of small GTPase mediated signal transduction)	04120(Ubiquitin mediated proteolysis)	K07868	NA	hypothetical protein AB205_0094380 [Rana catesbeiana]	NA	10.5488	8.60675	10.2456	5.48172	3.42154	4.05215	2.26941	1.18232	3.29809e-09	1.33639e-07	up	yes
gene-AB205_0094660	AB205_0094660	GANC	sp|Q8BVW0|GANC_MOUSE	Neutral alpha-glucosidase C OS=Mus musculus GN=Ganc PE=1 SV=2	rna-gnl|WGS:LIAG|AB205_0094660_mRNA	GO:0003824(catalytic activity);GO:0004553(hydrolase activity, hydrolyzing O-glycosyl compounds);GO:0004558(alpha-1,4-glucosidase activity);GO:0005575(cellular_component);GO:0005975(carbohydrate metabolic process);GO:0006006(glucose metabolic process);GO:0008152(metabolic process);GO:0016787(hydrolase activity);GO:0016798(hydrolase activity, acting on glycosyl bonds);GO:0030246(carbohydrate bindin…	00052(Galactose metabolism);00500(Starch and sucrose metabolism)	K12317	EC:3.2.1.20	hypothetical protein AB205_0094660 [Rana catesbeiana]	NA	0.969427	0.742165	1.05578	2.77181	4.17869	1.69401	0.32013	-1.64327	0.00400398	0.0305955	down	yes
gene-AB205_0095650	AB205_0095650		-		rna-gnl|WGS:LIAG|AB205_0095650B_mRNA;rna-gnl|WGS:LIAG|AB205_0095650C_mRNA;rna-gnl|WGS:LIAG|AB205_0095650A_mRNA	NA	NA	NA	NA	hypothetical protein AB205_0095650, partial [Rana catesbeiana];hypothetical protein AB205_0095650 [Rana catesbeiana]	NA	2.80305	2.81633	2.97157	1.78372	1.61401	0.765624	2.06347	1.04507	0.0132249	0.0760757	up	yes
gene-AB205_0096480	AB205_0096480		-		rna-gnl|WGS:LIAG|AB205_0096480_mRNA	NA	NA	NA	NA	hypothetical protein AB205_0096480 [Rana catesbeiana]	NA	0.776302	0.360889	0.362644	1.35245	1.63128	1.53943	0.33159	-1.59253	0.0188063	0.0985484	down	yes
gene-AB205_0097000	AB205_0097000	-	sp|Q90502|TBFG_EPTST	Thread biopolymer filament subunit gamma OS=Eptatretus stoutii PE=2 SV=1	rna-gnl|WGS:LIAG|AB205_0097000_mRNA	GO:0005198(structural molecule activity);GO:0005882(intermediate filament);GO:0008150(biological_process)	NA	NA	NA	Thread biopolymer filament subunit gamma [Rana catesbeiana]	NA	6.49462	8.04116	5.01556	2.37779	1.94705	3.0433	2.6535	1.4079	1.81849e-08	6.38606e-07	up	yes
gene-AB205_0097070	AB205_0097070	LRRC23	sp|Q53EV4|LRC23_HUMAN	Leucine-rich repeat-containing protein 23 OS=Homo sapiens GN=LRRC23 PE=2 SV=2	rna-gnl|WGS:LIAG|AB205_0097070_mRNA	GO:0003674(molecular_function);GO:0005575(cellular_component);GO:0008150(biological_process)	NA	NA	NA	Leucine-rich repeat-containing protein 23 [Rana catesbeiana]	NA	0.504974	0.238224	0.384579	1.30778	2.09031	0.900364	0.262368	-1.93034	0.000266755	0.00334943	down	yes
gene-AB205_0097220	AB205_0097220		-		rna-gnl|WGS:LIAG|AB205_0097220A_mRNA;rna-gnl|WGS:LIAG|AB205_0097220B_mRNA	GO:0003823(antigen binding);GO:0006910(phagocytosis, recognition);GO:0006911(phagocytosis, engulfment);GO:0006958(complement activation, classical pathway);GO:0009897(external side of plasma membrane);GO:0034987(immunoglobulin receptor binding);GO:0042571(immunoglobulin complex, circulating);GO:0042742(defense response to bacterium);GO:0045087(innate immune response);GO:0050853(B cell receptor si…	NA	NA	NA	hypothetical protein AB205_0097220, partial [Rana catesbeiana]	NA	0.436682	0.564196	0.0001	1.40644	2.31581	1.12153	0.206652	-2.27472	0.0133077	0.0764723	down	yes
gene-AB205_0097400	AB205_0097400	LGALS1	sp|P48538|LEG1_CRIGR	Galectin-1 OS=Cricetulus griseus GN=LGALS1 PE=1 SV=2	rna-gnl|WGS:LIAG|AB205_0097400_mRNA	GO:0002317(plasma cell differentiation);GO:0005615(extracellular space);GO:0005622(intracellular);GO:0006915(apoptotic process);GO:0007165(signal transduction);GO:0030246(carbohydrate binding);GO:0031295(T cell costimulation);GO:0043123(positive regulation of I-kappaB kinase/NF-kappaB signaling);GO:0045445(myoblast differentiation);GO:0046598(positive regulation of viral entry into host cell);GO:…	NA	NA	NA	hypothetical protein AB205_0097400 [Rana catesbeiana]	NA	2.29273	1.95953	1.04729	0.536677	0.788948	0.442065	2.99801	1.584	0.000926142	0.00927646	up	yes
gene-AB205_0097520	AB205_0097520		-		rna-gnl|WGS:LIAG|AB205_0097520_mRNA	GO:0016020(membrane);GO:0016021(integral component of membrane);GO:0035775(pronephric glomerulus morphogenesis);GO:0048703(embryonic viscerocranium morphogenesis);GO:0072078(nephron tubule morphogenesis)	NA	NA	NA	hypothetical protein AB205_0097520 [Rana catesbeiana]	NA	1.26783	0.803497	0.891341	6.56277	6.85098	5.93608	0.153111	-2.70735	3.53351e-31	1.14964e-28	down	yes
gene-AB205_0097620	AB205_0097620		-		rna-gnl|WGS:LIAG|AB205_0097620_mRNA	NA	NA	NA	NA	hypothetical protein AB205_0097620, partial [Rana catesbeiana]	NA	0.0001	0.0001	0.0001	0.619604	1.46457	1.4229	8.55414e-05	-13.513	2.80943e-07	7.54319e-06	down	yes
gene-AB205_0098110	AB205_0098110	RALGAPA2	sp|Q2PPJ7|RGPA2_HUMAN	Ral GTPase-activating protein subunit alpha-2 OS=Homo sapiens GN=RALGAPA2 PE=1 SV=2	rna-gnl|WGS:LIAG|AB205_0098110_mRNA	GO:0005096(GTPase activator activity);GO:0005737(cytoplasm);GO:0090630(activation of GTPase activity)	NA	NA	NA	hypothetical protein AB205_0098110, partial [Rana catesbeiana]	NA	0.667827	0.0001	0.21047	1.59865	1.77669	1.16542	0.193447	-2.36999	0.0179981	0.0957088	down	yes
gene-AB205_0098120	AB205_0098120	TNF	sp|P36939|TNFA_PERLE	Tumor necrosis factor OS=Peromyscus leucopus GN=TNF PE=3 SV=1	rna-gnl|WGS:LIAG|AB205_0098120_mRNA	GO:0097527(necroptotic signaling pathway)	04060(Cytokine-cytokine receptor interaction)	K05478	NA	hypothetical protein AB205_0098120 [Rana catesbeiana]	NA	100.623	91.3549	126.969	30.3428	39.0508	35.7827	3.0325	1.60051	6.53724e-28	5.26579e-26	up	yes
gene-AB205_0098420	AB205_0098420	SEC31A	sp|Q5F3X8|SC31A_CHICK	Protein transport protein Sec31A OS=Gallus gallus GN=SEC31A PE=2 SV=1	rna-gnl|WGS:LIAG|AB205_0098420_mRNA	GO:0030120(vesicle coat);GO:0030134(COPII-coated ER to Golgi transport vesicle);GO:0048306(calcium-dependent protein binding);GO:0048471(perinuclear region of cytoplasm);GO:0051592(response to calcium ion);GO:0070971(endoplasmic reticulum exit site)	04141(Protein processing in endoplasmic reticulum)	K14005	NA	PREDICTED: protein transport protein Sec31A isoform X1 [Nanorana parkeri]	NA	6.87806	10.5278	7.23399	14.2529	20.6815	16.7032	0.477168	-1.06743	1.98333e-06	4.45023e-05	down	yes
gene-AB205_0099080	AB205_0099080	MGST3	sp|O14880|MGST3_HUMAN	Microsomal glutathione S-transferase 3 OS=Homo sapiens GN=MGST3 PE=1 SV=1	rna-gnl|WGS:LIAG|AB205_0099080B_mRNA;rna-gnl|WGS:LIAG|AB205_0099080A_mRNA;rna-gnl|WGS:LIAG|AB205_0099080C_mRNA	GO:0016021(integral component of membrane);GO:0004364(glutathione transferase activity);GO:0004602(glutathione peroxidase activity);GO:0005635(nuclear envelope);GO:0005783(endoplasmic reticulum);GO:0005783(endoplasmic reticulum)	00480(Glutathione metabolism);00980(Metabolism of xenobiotics by cytochrome P450);00982(Drug metabolism - cytochrome P450);00983(Drug metabolism - other enzymes);05200(Pathways in cancer);05204(Chemical carcinogenesis);05225(Hepatocellular carcinoma);05418(Fluid shear stress and atherosclerosis);01524(Platinum drug resistance);01524(Platinum drug resistance)	K00799	EC:2.5.1.18	hypothetical protein AB205_0099080, partial [Rana catesbeiana];hypothetical protein AB205_0099080 [Rana catesbeiana]	NA	1107.2	1131.71	1184.1	477.078	555.166	513.479	2.2145	1.14698	8.12869e-24	5.3152e-22	up	yes
gene-AB205_0099380	AB205_0099380	FBRS	sp|Q8R089|FBRS_MOUSE	Probable fibrosin-1 OS=Mus musculus GN=Fbrs PE=1 SV=2	rna-gnl|WGS:LIAG|AB205_0099380_mRNA	GO:0005615(extracellular space);GO:0008083(growth factor activity);GO:0048146(positive regulation of fibroblast proliferation)	NA	NA	NA	hypothetical protein AB205_0099380, partial [Rana catesbeiana]	NA	26.1461	25.6729	20.3435	54.6597	47.0743	53.8495	0.463818	-1.10837	1.47548e-14	1.43173e-12	down	yes
gene-AB205_0099570	AB205_0099570	TGL2	sp|Q01841|TGM2_CHICK	Protein-glutamine gamma-glutamyltransferase 2 OS=Gallus gallus GN=TGL2 PE=1 SV=3	rna-gnl|WGS:LIAG|AB205_0099570B_mRNA;rna-gnl|WGS:LIAG|AB205_0099570A_mRNA	GO:0003810(protein-glutamine gamma-glutamyltransferase activity);GO:0005739(mitochondrion);GO:0005783(endoplasmic reticulum);GO:0005829(cytosol);GO:0005925(focal adhesion);GO:0018149(peptide cross-linking);GO:0031226(intrinsic component of plasma membrane);GO:0032471(negative regulation of endoplasmic reticulum calcium ion concentration);GO:0043065(positive regulation of apoptotic process);GO:004…	05016(Huntington disease);05016(Huntington disease)	K05625	EC:2.3.2.13	hypothetical protein AB205_0099570 [Rana catesbeiana]	NA	22.0323	20.8237	22.7601	55.1098	56.7465	45.296	0.417532	-1.26004	7.64343e-22	1.45779e-19	down	yes
gene-AB205_0099700	AB205_0099700	NEK8	sp|D3ZGQ5|NEK8_RAT	Serine/threonine-protein kinase Nek8 OS=Rattus norvegicus GN=Nek8 PE=1 SV=1	rna-gnl|WGS:LIAG|AB205_0099700B_mRNA;rna-gnl|WGS:LIAG|AB205_0099700A_mRNA	GO:0006468(protein phosphorylation);GO:0009887(animal organ morphogenesis);GO:0009887(animal organ morphogenesis)	NA	NA	NA	hypothetical protein AB205_0099700, partial [Rana catesbeiana]	NA	0.406969	1.69717	1.19269	0.0001	0.0001	0.193215	17.0454	4.09131	0.00123785	0.011687	up	yes
gene-AB205_0099820	AB205_0099820	USP13	sp|Q92995|UBP13_HUMAN	Ubiquitin carboxyl-terminal hydrolase 13 OS=Homo sapiens GN=USP13 PE=1 SV=2	rna-gnl|WGS:LIAG|AB205_0099820A_mRNA;rna-gnl|WGS:LIAG|AB205_0099820B_mRNA	GO:0004197(cysteine-type endopeptidase activity);GO:0004843(thiol-dependent ubiquitin-specific protease activity);GO:0006355(regulation of transcription, DNA-templated);GO:0006511(ubiquitin-dependent protein catabolic process);GO:0008270(zinc ion binding);GO:0008283(cell proliferation);GO:0010506(regulation of autophagy);GO:0031625(ubiquitin protein ligase binding);GO:0043130(ubiquitin binding);G…	NA	NA	NA	hypothetical protein AB205_0099820, partial [Rana catesbeiana];hypothetical protein AB205_0099820 [Rana catesbeiana]	NA	1.26553	1.56992	1.50833	4.15109	3.31329	3.72379	0.388248	-1.36495	2.40165e-13	1.85783e-11	down	yes
gene-AB205_0100030	AB205_0100030	TTLL12	sp|Q14166|TTL12_HUMAN	Tubulin--tyrosine ligase-like protein 12 OS=Homo sapiens GN=TTLL12 PE=1 SV=2	rna-gnl|WGS:LIAG|AB205_0100030_mRNA	GO:0006464(cellular protein modification process)	NA	NA	NA	hypothetical protein AB205_0100030 [Rana catesbeiana]	NA	1.72371	3.293	2.87127	1.24006	1.08888	0.754338	2.5583	1.35519	0.0444797	0.178778	up	yes
gene-AB205_0100820	AB205_0100820	KRT16	sp|P08779|K1C16_HUMAN	Keratin, type I cytoskeletal 16 OS=Homo sapiens GN=KRT16 PE=1 SV=4	rna-gnl|WGS:LIAG|AB205_0100820_mRNA	GO:0005198(structural molecule activity);GO:0005882(intermediate filament)	NA	NA	NA	Keratin, type I cytoskeletal 15 [Rana catesbeiana]	NA	8.86716	12.175	9.93267	2.8221	2.29695	2.14156	4.26615	2.09293	1.17241e-24	2.64677e-22	up	yes
gene-AB205_0101360	AB205_0101360		-		rna-gnl|WGS:LIAG|AB205_0101360_mRNA	GO:0003674(molecular_function);GO:0005575(cellular_component);GO:0008150(biological_process)	04080(Neuroactive ligand-receptor interaction);04912(GnRH signaling pathway);04913(Ovarian Steroidogenesis);04917(Prolactin signaling pathway)	K08521	NA	hypothetical protein AB205_0101360 [Rana catesbeiana]	NA	0.607689	0.909699	0.0001	6.87698	6.70256	7.17506	0.0731158	-3.77367	4.28356e-11	2.44251e-09	down	yes
gene-AB205_0101850	AB205_0101850		-		rna-gnl|WGS:LIAG|AB205_0101850D_mRNA;rna-gnl|WGS:LIAG|AB205_0101850C_mRNA;rna-gnl|WGS:LIAG|AB205_0101850B_mRNA;rna-gnl|WGS:LIAG|AB205_0101850A_mRNA	GO:0005739(mitochondrion);GO:0005925(focal adhesion);GO:0006998(nuclear envelope organization);GO:0007163(establishment or maintenance of cell polarity);GO:0010761(fibroblast migration);GO:0016021(integral component of membrane);GO:0016235(aggresome);GO:0016529(sarcoplasmic reticulum);GO:0030018(Z disc);GO:0030335(positive regulation of cell migration);GO:0031022(nuclear migration along microfila…	NA	NA	NA	hypothetical protein AB205_0101850 [Rana catesbeiana]	NA	0.0001	0.0918235	0.0001	0.299285	0.26676	0.0264562	0.155314	-2.68674	0.0409737	0.168495	down	yes
gene-AB205_0102440	AB205_0102440		-		rna-gnl|WGS:LIAG|AB205_0102440_mRNA	NA	NA	NA	NA	hypothetical protein AB205_0102440 [Rana catesbeiana]	NA	6.39998	7.22706	8.95435	2.08815	3.48443	4.18882	2.31333	1.20997	0.000564404	0.0062372	up	yes
gene-AB205_0102760	AB205_0102760	STRN3	sp|Q13033|STRN3_HUMAN	Striatin-3 OS=Homo sapiens GN=STRN3 PE=1 SV=3	rna-gnl|WGS:LIAG|AB205_0102760_mRNA	GO:0000122(negative regulation of transcription by RNA polymerase II);GO:0000159(protein phosphatase type 2A complex);GO:0003700(DNA binding transcription factor activity);GO:0005654(nucleoplasm);GO:0005794(Golgi apparatus);GO:0005886(plasma membrane);GO:0045944(positive regulation of transcription by RNA polymerase II);GO:0051721(protein phosphatase 2A binding);GO:0070016(armadillo repeat domain…	NA	NA	NA	hypothetical protein AB205_0102760, partial [Rana catesbeiana]	NA	0.656902	0.0001	0.0001	0.584555	1.97456	1.28535	0.170922	-2.54859	0.0432127	0.175291	down	yes
gene-AB205_0103600	AB205_0103600	SGK1-A	sp|Q6GPN6|SGK1A_XENLA	Serine/threonine-protein kinase Sgk1-A OS=Xenopus laevis GN=sgk1-a PE=2 SV=1	rna-gnl|WGS:LIAG|AB205_0103600_mRNA	GO:0000166(nucleotide binding);GO:0004672(protein kinase activity);GO:0004674(protein serine/threonine kinase activity);GO:0004712(protein serine/threonine/tyrosine kinase activity);GO:0005515(protein binding);GO:0005524(ATP binding);GO:0005634(nucleus);GO:0005737(cytoplasm);GO:0005739(mitochondrion);GO:0005783(endoplasmic reticulum);GO:0005829(cytosol);GO:0005886(plasma membrane);GO:0006468(prot…	04068(FoxO signaling pathway);04150(mTOR signaling pathway)	K13302	EC:2.7.11.1	hypothetical protein AB205_0103600, partial [Rana catesbeiana]	NA	231.159	234.878	214.456	96.5362	99.5038	90.3018	2.3765	1.24884	2.00611e-28	5.41257e-26	up	yes
gene-AB205_0104010	AB205_0104010	ITSN2	sp|Q9NZM3|ITSN2_HUMAN	Intersectin-2 OS=Homo sapiens GN=ITSN2 PE=1 SV=3	rna-gnl|WGS:LIAG|AB205_0104010_mRNA	GO:0005089(Rho guanyl-nucleotide exchange factor activity);GO:0005509(calcium ion binding);GO:0005813(centrosome);GO:0006897(endocytosis);GO:0035023(regulation of Rho protein signal transduction);GO:0043547(positive regulation of GTPase activity);GO:0070062(extracellular exosome);GO:1903861(positive regulation of dendrite extension)	NA	NA	NA	hypothetical protein AB205_0104010, partial [Rana catesbeiana]	NA	1.11242	2.50562	2.39481	5.34434	3.85047	3.20491	0.484918	-1.04419	0.00328258	0.0261237	down	yes
gene-AB205_0104300	AB205_0104300	MARF1	sp|B2GUN4|MARF1_XENTR	Meiosis arrest female protein 1 homolog OS=Xenopus tropicalis GN=marf1 PE=2 SV=1	rna-gnl|WGS:LIAG|AB205_0104300_mRNA	GO:0000166(nucleotide binding);GO:0003723(RNA binding);GO:0005777(peroxisome);GO:0010468(regulation of gene expression);GO:0048477(oogenesis);GO:0051321(meiotic cell cycle)	NA	NA	NA	hypothetical protein AB205_0104300, partial [Rana catesbeiana]	NA	1.13873	2.37134	2.39571	3.26442	3.16287	6.55151	0.455033	-1.13596	0.0488595	0.190177	down	yes
gene-AB205_0104560	AB205_0104560	GFI1	sp|Q5DWN0|GFI1_CANLF	Zinc finger protein Gfi-1 OS=Canis lupus familiaris GN=GFI1 PE=2 SV=1	rna-gnl|WGS:LIAG|AB205_0104560_mRNA	GO:0000122(negative regulation of transcription by RNA polymerase II);GO:0030099(myeloid cell differentiation);GO:0050767(regulation of neurogenesis)	NA	NA	NA	hypothetical protein AB205_0104560, partial [Rana catesbeiana]	NA	2.13492	3.11522	1.96263	0.674423	1.45044	1.04013	2.27892	1.18835	0.00305857	0.0246423	up	yes
gene-AB205_0104860	AB205_0104860	AK9	sp|Q5TCS8|KAD9_HUMAN	Adenylate kinase 9 OS=Homo sapiens GN=AK9 PE=1 SV=2	rna-gnl|WGS:LIAG|AB205_0104860_mRNA	GO:0004550(nucleoside diphosphate kinase activity);GO:0005524(ATP binding);GO:0005654(nucleoplasm);GO:0005737(cytoplasm);GO:0006174(dADP phosphorylation);GO:0006186(dGDP phosphorylation);GO:0006756(AMP phosphorylation);GO:0006757(ATP generation from ADP);GO:0031965(nuclear membrane);GO:0050145(nucleoside phosphate kinase activity);GO:0061508(CDP phosphorylation);GO:0061565(dAMP phosphorylation);G…	00230(Purine metabolism);00240(Pyrimidine metabolism)	K18533	EC:2.7.4.3;EC:2.7.4.6	hypothetical protein AB205_0104860 [Rana catesbeiana]	NA	0.0001	0.0001	0.277482	0.951323	0.843838	1.32373	0.0890323	-3.48953	0.00229504	0.0192477	down	yes
gene-AB205_0105010	AB205_0105010	FOSL1	sp|P10158|FOSL1_RAT	Fos-related antigen 1 OS=Rattus norvegicus GN=Fosl1 PE=2 SV=1	rna-gnl|WGS:LIAG|AB205_0105010_mRNA	GO:0000978(RNA polymerase II proximal promoter sequence-specific DNA binding);GO:0005634(nucleus)	04310(Wnt signaling pathway)	K04502	NA	Fos-related antigen 1 [Rana catesbeiana]	NA	5.01426	5.10105	5.06822	2.12203	3.41465	1.99158	2.01687	1.01212	0.000289439	0.00357341	up	yes
gene-AB205_0105150	AB205_0105150	PTPRO	sp|Q16827|PTPRO_HUMAN	Receptor-type tyrosine-protein phosphatase O OS=Homo sapiens GN=PTPRO PE=1 SV=2	rna-gnl|WGS:LIAG|AB205_0105150C_mRNA;rna-gnl|WGS:LIAG|AB205_0105150A_mRNA;rna-gnl|WGS:LIAG|AB205_0105150D_mRNA;rna-gnl|WGS:LIAG|AB205_0105150E_mRNA;rna-gnl|WGS:LIAG|AB205_0105150B_mRNA	GO:0000902(cell morphogenesis);GO:0002548(monocyte chemotaxis);GO:0003093(regulation of glomerular filtration);GO:0003105(negative regulation of glomerular filtration);GO:0004725(protein tyrosine phosphatase activity);GO:0005886(plasma membrane);GO:0007411(axon guidance);GO:0016324(apical plasma membrane);GO:0016328(lateral plasma membrane);GO:0017147(Wnt-protein binding);GO:0030032(lamellipodium…	NA	NA	NA	hypothetical protein AB205_0105150, partial [Rana catesbeiana]	NA	0.579471	0.400003	0.565581	0.918974	1.38613	1.30603	0.427859	-1.22479	0.000508272	0.00571392	down	yes
gene-AB205_0105160	AB205_0105160	EPS8	sp|Q12929|EPS8_HUMAN	Epidermal growth factor receptor kinase substrate 8 OS=Homo sapiens GN=EPS8 PE=1 SV=1;sp|Q08509|EPS8_MOUSE	rna-gnl|WGS:LIAG|AB205_0105160D_mRNA;rna-gnl|WGS:LIAG|AB205_0105160A_mRNA;rna-gnl|WGS:LIAG|AB205_0105160E_mRNA;rna-gnl|WGS:LIAG|AB205_0105160B_mRNA;rna-gnl|WGS:LIAG|AB205_0105160C_mRNA	GO:0003779(actin binding);GO:0005070(SH3/SH2 adaptor activity);GO:0005515(protein binding);GO:0005903(brush border);GO:0005938(cell cortex);GO:0007165(signal transduction);GO:0007173(epidermal growth factor receptor signaling pathway);GO:0008283(cell proliferation);GO:0008344(adult locomotory behavior);GO:0008360(regulation of cell shape);GO:0009967(positive regulation of signal transduction);GO:…	NA	NA	NA	hypothetical protein AB205_0105160 [Rana catesbeiana]	NA	0.833457	0.996127	0.672731	2.02804	2.34428	1.82003	0.404098	-1.30722	6.79278e-07	1.67354e-05	down	yes
gene-AB205_0106230	AB205_0106230		-		rna-gnl|WGS:LIAG|AB205_0106230_mRNA	NA	NA	NA	NA	hypothetical protein AB205_0106230 [Rana catesbeiana]	NA	7.84831	6.58062	5.94283	0.0001	3.62645	0.0001	5.61724	2.48986	0.0237299	0.11591	up	yes
gene-AB205_0106610	AB205_0106610	-	sp|P68512|FEL_CYPCA	Fish-egg lectin OS=Cyprinus carpio PE=1 SV=1	rna-gnl|WGS:LIAG|AB205_0106610_mRNA	GO:0000421(autophagosome membrane);GO:0005765(lysosomal membrane);GO:0032266(phosphatidylinositol-3-phosphate binding);GO:0097352(autophagosome maturation)	NA	NA	NA	hypothetical protein AB205_0106610, partial [Rana catesbeiana]	NA	26.9	24.2092	32.2424	50.2842	61.5389	57.4205	0.492495	-1.02182	1.44721e-09	6.20507e-08	down	yes
gene-AB205_0106650	AB205_0106650		-		rna-gnl|WGS:LIAG|AB205_0106650_mRNA	NA	NA	NA	NA	hypothetical protein AB205_0106650, partial [Rana catesbeiana]	NA	14.8237	9.89895	10.554	72.0769	70.9837	74.5139	0.162136	-2.62473	4.43879e-52	6.13774e-49	down	yes
gene-AB205_0107190	AB205_0107190	-	sp|P18733|ZG66_XENLA	Gastrula zinc finger protein XlCGF66.1 (Fragment) OS=Xenopus laevis PE=2 SV=1	rna-gnl|WGS:LIAG|AB205_0107190_mRNA	NA	NA	NA	NA	hypothetical protein AB205_0107190, partial [Rana catesbeiana]	NA	4.01149	3.37387	2.91948	1.6954	1.53659	1.64419	2.1133	1.0795	0.0182384	0.0964485	up	yes
gene-AB205_0107210	AB205_0107210		-		rna-gnl|WGS:LIAG|AB205_0107210_mRNA	NA	NA	NA	NA	hypothetical protein AB205_0107210 [Rana catesbeiana]	NA	4.66202	1.64877	3.31134	28.0808	32.1207	25.3253	0.112504	-3.15195	9.68068e-32	3.45444e-29	down	yes
gene-AB205_0107340	AB205_0107340	CRISPLD2	sp|Q9H0B8|CRLD2_HUMAN	Cysteine-rich secretory protein LCCL domain-containing 2 OS=Homo sapiens GN=CRISPLD2 PE=2 SV=1	rna-gnl|WGS:LIAG|AB205_0107340B_mRNA;rna-gnl|WGS:LIAG|AB205_0107340A_mRNA;rna-gnl|WGS:LIAG|AB205_0107340D_mRNA;rna-gnl|WGS:LIAG|AB205_0107340C_mRNA	GO:0008201(heparin binding);GO:0030133(transport vesicle);GO:0030198(extracellular matrix organization);GO:0060325(face morphogenesis);GO:0070062(extracellular exosome);GO:0005338(nucleotide-sugar transmembrane transporter activity);GO:0005539(glycosaminoglycan binding);GO:0005615(extracellular space);GO:0030324(lung development);GO:0030324(lung development)	04145(Phagosome);04145(Phagosome)	K06560	NA	hypothetical protein AB205_0107340, partial [Rana catesbeiana]	NA	0.794518	0.445373	0.348514	1.38687	2.40834	2.14879	0.267228	-1.90386	0.00014639	0.00199184	down	yes
gene-AB205_0107660	AB205_0107660	FCGR1	sp|P26151|FCGR1_MOUSE	High affinity immunoglobulin gamma Fc receptor I OS=Mus musculus GN=Fcgr1 PE=1 SV=1	rna-gnl|WGS:LIAG|AB205_0107660C_mRNA;rna-gnl|WGS:LIAG|AB205_0107660B_mRNA;rna-gnl|WGS:LIAG|AB205_0107660A_mRNA;rna-gnl|WGS:LIAG|AB205_0107660F_mRNA;rna-gnl|WGS:LIAG|AB205_0107660E_mRNA;rna-gnl|WGS:LIAG|AB205_0107660D_mRNA	GO:0005737(cytoplasm);GO:0050777(negative regulation of immune response);GO:0050777(negative regulation of immune response)	NA	NA	NA	hypothetical protein AB205_0107660, partial [Rana catesbeiana]	NA	0.820145	0.989638	0.90413	0.112926	0.11366	0.507324	3.69788	1.8867	0.00667731	0.0449844	up	yes
gene-AB205_0107700	AB205_0107700	GDF5	sp|P43027|GDF5_MOUSE	Growth/differentiation factor 5 OS=Mus musculus GN=Gdf5 PE=1 SV=2	rna-gnl|WGS:LIAG|AB205_0107700_mRNA	GO:0005125(cytokine activity);GO:0005160(transforming growth factor beta receptor binding);GO:0005615(extracellular space);GO:0010862(positive regulation of pathway-restricted SMAD protein phosphorylation);GO:0030509(BMP signaling pathway);GO:0042981(regulation of apoptotic process);GO:0043408(regulation of MAPK cascade);GO:0048468(cell development);GO:0060395(SMAD protein signal transduction)	04350(TGF-beta signaling pathway);04060(Cytokine-cytokine receptor interaction)	K04664	NA	hypothetical protein AB205_0107700, partial [Rana catesbeiana]	NA	1.41142	0.625105	0.587934	2.33343	2.89508	2.6781	0.331932	-1.59104	0.000746226	0.00780064	down	yes
gene-AB205_0107920	AB205_0107920	CA12	sp|Q8CI85|CAH12_MOUSE	Carbonic anhydrase 12 OS=Mus musculus GN=Ca12 PE=1 SV=1	rna-gnl|WGS:LIAG|AB205_0107920_mRNA	GO:0004089(carbonate dehydratase activity);GO:0006730(one-carbon metabolic process);GO:0008270(zinc ion binding);GO:0016021(integral component of membrane);GO:0055064(chloride ion homeostasis)	00910(Nitrogen metabolism)	K01672	EC:4.2.1.1	hypothetical protein AB205_0107920, partial [Rana catesbeiana]	NA	50.3216	56.7192	49.2121	10.76	12.3928	9.63723	4.76527	2.25256	3.13896e-48	3.85813e-45	up	yes
gene-AB205_0108030	AB205_0108030	KRT18-A	sp|P08802|K118A_XENLA	Keratin, type I cytoskeletal 18-A OS=Xenopus laevis GN=krt18-a PE=2 SV=2	rna-gnl|WGS:LIAG|AB205_0108030_mRNA	GO:0005198(structural molecule activity);GO:0005882(intermediate filament)	NA	NA	NA	hypothetical protein AB205_0108030, partial [Rana catesbeiana]	NA	1.9515	2.84279	4.74217	8.90081	6.57202	4.56831	0.475844	-1.07144	0.0291416	0.134599	down	yes
gene-AB205_0108080	AB205_0108080	MCOLN3	sp|Q8TDD5|MCLN3_HUMAN	Mucolipin-3 OS=Homo sapiens GN=MCOLN3 PE=2 SV=1	rna-gnl|WGS:LIAG|AB205_0108080_mRNA	GO:0005737(cytoplasm);GO:0005886(plasma membrane);GO:0007626(locomotory behavior);GO:0016021(integral component of membrane);GO:0042491(inner ear auditory receptor cell differentiation)	NA	NA	NA	hypothetical protein AB205_0108080 [Rana catesbeiana]	NA	0.0001	0.231239	0.269234	2.33499	1.39524	1.24681	0.100576	-3.31364	0.000200399	0.00261725	down	yes
gene-AB205_0108220	AB205_0108220	LYZ1	sp|P17897|LYZ1_MOUSE	Lysozyme C-1 OS=Mus musculus GN=Lyz1 PE=1 SV=1	rna-gnl|WGS:LIAG|AB205_0108220_mRNA	GO:0000137(Golgi cis cisterna);GO:0003796(lysozyme activity);GO:0003824(catalytic activity);GO:0005576(extracellular region);GO:0005615(extracellular space);GO:0005737(cytoplasm);GO:0005788(endoplasmic reticulum lumen);GO:0005795(Golgi stack);GO:0005902(microvillus);GO:0008152(metabolic process);GO:0016787(hydrolase activity);GO:0016798(hydrolase activity, acting on glycosyl bonds);GO:0016998(cel…	NA	NA	NA	hypothetical protein AB205_0108220, partial [Rana catesbeiana]	NA	1.24439	1.33225	1.49521	4.95788	4.20942	4.36837	0.300824	-1.73301	3.06638e-23	3.4347e-21	down	yes
gene-AB205_0108910	AB205_0108910	-	sp|P31226|SAX_LITCT	Saxiphilin OS=Lithobates catesbeiana PE=1 SV=3	rna-gnl|WGS:LIAG|AB205_0108910A_mRNA;rna-gnl|WGS:LIAG|AB205_0108910B_mRNA	GO:0005509(calcium ion binding);GO:0007160(cell-matrix adhesion);GO:0007160(cell-matrix adhesion)	NA	NA	NA	hypothetical protein AB205_0108910, partial [Rana catesbeiana]	NA	0.62105	0.926593	0.723188	0.0001	0.0001	0.0001	7569.44	12.886	7.42511e-09	2.88199e-07	up	yes
gene-AB205_0108920	AB205_0108920	-	sp|P31226|SAX_LITCT	Saxiphilin OS=Lithobates catesbeiana PE=1 SV=3	rna-gnl|WGS:LIAG|AB205_0108920_mRNA	GO:0005509(calcium ion binding);GO:0007160(cell-matrix adhesion)	NA	NA	NA	hypothetical protein AB205_0108920 [Rana catesbeiana]	NA	0.874912	0.850379	0.877885	0.271188	0.0001	0.0001	9.59208	3.26184	0.00231486	0.0193846	up	yes
gene-AB205_0108940	AB205_0108940		-		rna-gnl|WGS:LIAG|AB205_0108940_mRNA	NA	NA	NA	NA	hypothetical protein AB205_0108940, partial [Rana catesbeiana]	NA	2.16442	0.0001	1.45171	0.308459	0.0001	0.0001	11.7159	3.5504	0.0324512	0.144982	up	yes
gene-AB205_0109230	AB205_0109230	IQCG	sp|Q5PQQ6|IQCG_RAT	IQ domain-containing protein G OS=Rattus norvegicus GN=Iqcg PE=2 SV=1	rna-gnl|WGS:LIAG|AB205_0109230A_mRNA;rna-gnl|WGS:LIAG|AB205_0109230B_mRNA	GO:0002177(manchette);GO:0005516(calmodulin binding);GO:0005737(cytoplasm);GO:0005829(cytosol);GO:0007286(spermatid development);GO:0007288(sperm axoneme assembly);GO:0030544(Hsp70 protein binding);GO:0031514(motile cilium);GO:0036126(sperm flagellum);GO:0070062(extracellular exosome);GO:0070062(extracellular exosome)	NA	NA	NA	hypothetical protein AB205_0109230 [Rana catesbeiana];hypothetical protein AB205_0109230, partial [Rana catesbeiana]	NA	0.895211	1.18195	0.913211	3.7023	2.41058	2.55324	0.345065	-1.53506	4.48084e-06	9.14521e-05	down	yes
gene-AB205_0109460	AB205_0109460	STX18	sp|Q9P2W9|STX18_HUMAN	Syntaxin-18 OS=Homo sapiens GN=STX18 PE=1 SV=1	rna-gnl|WGS:LIAG|AB205_0109460_mRNA	GO:0005783(endoplasmic reticulum);GO:0006888(ER to Golgi vesicle-mediated transport);GO:0006890(retrograde vesicle-mediated transport, Golgi to ER);GO:0031201(SNARE complex)	04130(SNARE interactions in vesicular transport);04145(Phagosome)	K08492	NA	hypothetical protein AB205_0109460, partial [Rana catesbeiana]	NA	5.65864	6.3395	4.57449	9.83771	13.6389	15.8874	0.42101	-1.24807	6.02495e-07	1.50447e-05	down	yes
gene-AB205_0109530	AB205_0109530	CAPN2	sp|Q07009|CAN2_RAT	Calpain-2 catalytic subunit OS=Rattus norvegicus GN=Capn2 PE=1 SV=3;sp|Q27971|CAN2_BOVIN	rna-gnl|WGS:LIAG|AB205_0109530C_mRNA;rna-gnl|WGS:LIAG|AB205_0109530E_mRNA;rna-gnl|WGS:LIAG|AB205_0109530F_mRNA;rna-gnl|WGS:LIAG|AB205_0109530I_mRNA;rna-gnl|WGS:LIAG|AB205_0109530D_mRNA;rna-gnl|WGS:LIAG|AB205_0109530A_mRNA;rna-gnl|WGS:LIAG|AB205_0109530H_mRNA;rna-gnl|WGS:LIAG|AB205_0109530B_mRNA;rna-gnl|WGS:LIAG|AB205_0109530G_mRNA	GO:0000785(chromatin);GO:0001666(response to hypoxia);GO:0001824(blastocyst development);GO:0004198(calcium-dependent cysteine-type endopeptidase activity);GO:0005509(calcium ion binding);GO:0005515(protein binding);GO:0005634(nucleus);GO:0005737(cytoplasm);GO:0005764(lysosome);GO:0005783(endoplasmic reticulum);GO:0005794(Golgi apparatus);GO:0005829(cytosol);GO:0005886(plasma membrane);GO:0005925…	04141(Protein processing in endoplasmic reticulum);04210(Apoptosis);04217(Necroptosis);04218(Cellular senescence);04510(Focal adhesion);04510(Focal adhesion)	K03853	EC:3.4.22.53	Calpain-2 catalytic subunit, partial [Rana catesbeiana];Calpain-2 catalytic subunit [Rana catesbeiana]	NA	7.78818	20.7997	7.93275	25.6392	25.2915	25.8849	0.475432	-1.07269	0.000294687	0.00362204	down	yes
gene-AB205_0109750	AB205_0109750	SLC7A2	sp|P52569|CTR2_HUMAN	Cationic amino acid transporter 2 OS=Homo sapiens GN=SLC7A2 PE=1 SV=2	rna-gnl|WGS:LIAG|AB205_0109750_mRNA	GO:0005887(integral component of plasma membrane);GO:0015179(L-amino acid transmembrane transporter activity);GO:0015297(antiporter activity)	NA	NA	NA	Cationic amino acid transporter 2 [Rana catesbeiana]	NA	0.218906	0.136329	0.473181	0.664144	1.00539	1.03418	0.306399	-1.70652	0.0266771	0.126635	down	yes
gene-AB205_0109830	AB205_0109830	DMGDH	sp|Q9UI17|M2GD_HUMAN	Dimethylglycine dehydrogenase, mitochondrial OS=Homo sapiens GN=DMGDH PE=1 SV=2	rna-gnl|WGS:LIAG|AB205_0109830_mRNA	GO:0016491(oxidoreductase activity);GO:0055114(oxidation-reduction process)	00260(Glycine, serine and threonine metabolism)	K00315	EC:1.5.8.4	hypothetical protein AB205_0109830, partial [Rana catesbeiana]	NA	0.247906	0.752234	0.273634	1.12265	1.66209	0.67043	0.368658	-1.43965	0.0472647	0.186197	down	yes
gene-AB205_0110450	AB205_0110450	SBK2	sp|B1WBU5|SBK2_RAT	Serine/threonine-protein kinase SBK2 OS=Rattus norvegicus GN=Sbk2 PE=2 SV=1	rna-gnl|WGS:LIAG|AB205_0110450_mRNA	GO:0005737(cytoplasm)	NA	NA	NA	hypothetical protein AB205_0110450 [Rana catesbeiana]	NA	2.38253	2.93045	1.9923	6.72994	5.82237	8.12193	0.353352	-1.50082	1.1588e-08	4.27286e-07	down	yes
gene-AB205_0110990	AB205_0110990		-		rna-gnl|WGS:LIAG|AB205_0110990_mRNA	NA	NA	NA	NA	hypothetical protein AB205_0110990, partial [Rana catesbeiana]	NA	0.191848	0.772631	1.48066	3.47269	1.48424	2.38874	0.332868	-1.58698	0.0393956	0.164948	down	yes
gene-AB205_0111560	AB205_0111560	COL14A1	sp|P32018|COEA1_CHICK	Collagen alpha-1(XIV) chain OS=Gallus gallus GN=COL14A1 PE=1 SV=2	rna-gnl|WGS:LIAG|AB205_0111560A_mRNA;rna-gnl|WGS:LIAG|AB205_0111560B_mRNA	GO:0005581(collagen trimer);GO:0007155(cell adhesion);GO:0007155(cell adhesion)	NA	NA	NA	hypothetical protein AB205_0111560, partial [Rana catesbeiana]	NA	0.375513	0.604409	0.140367	1.33955	0.656055	1.00676	0.373136	-1.42223	0.0489446	0.190241	down	yes
gene-AB205_0112130	AB205_0112130	-	sp|P18733|ZG66_XENLA	Gastrula zinc finger protein XlCGF66.1 (Fragment) OS=Xenopus laevis PE=2 SV=1;sp|P18723|ZG48_XENLA	rna-gnl|WGS:LIAG|AB205_0112130C_mRNA;rna-gnl|WGS:LIAG|AB205_0112130B_mRNA;rna-gnl|WGS:LIAG|AB205_0112130A_mRNA	GO:0003700(DNA binding transcription factor activity);GO:0006355(regulation of transcription, DNA-templated);GO:0006355(regulation of transcription, DNA-templated)	NA	NA	NA	hypothetical protein AB205_0112130 [Rana catesbeiana]	NA	5.48616	3.42286	5.18967	0.592814	1.68909	1.54245	3.68655	1.88227	8.24429e-06	0.000155895	up	yes
gene-AB205_0112140	AB205_0112140		-		rna-gnl|WGS:LIAG|AB205_0112140_mRNA	NA	04514(Cell adhesion molecules (CAMs))	K06771	NA	hypothetical protein AB205_0112140, partial [Rana catesbeiana]	NA	5.30694	2.4275	2.58685	0.238293	0.87678	0.0001	9.25533	3.21028	0.000352859	0.00423354	up	yes
gene-AB205_0112590	AB205_0112590	ZFPM2	sp|Q8CCH7|FOG2_MOUSE	Zinc finger protein ZFPM2 OS=Mus musculus GN=Zfpm2 PE=1 SV=2	rna-gnl|WGS:LIAG|AB205_0112590_mRNA	GO:0001085(RNA polymerase II transcription factor binding);GO:0005634(nucleus);GO:0007507(heart development);GO:0030154(cell differentiation)	NA	NA	NA	Zinc finger protein ZFPM2 [Rana catesbeiana]	NA	0.208927	0.13099	0.15387	0.570386	0.150723	0.539666	0.391654	-1.35235	0.027847	0.130494	down	yes
gene-AB205_0112890	AB205_0112890	F2	sp|P00734|THRB_HUMAN	Prothrombin OS=Homo sapiens GN=F2 PE=1 SV=2	rna-gnl|WGS:LIAG|AB205_0112890_mRNA	GO:0001934(positive regulation of protein phosphorylation);GO:0004252(serine-type endopeptidase activity);GO:0005102(receptor binding);GO:0005509(calcium ion binding);GO:0005829(cytosol);GO:0006508(proteolysis);GO:0006953(acute-phase response);GO:0007166(cell surface receptor signaling pathway);GO:0008284(positive regulation of cell proliferation);GO:0008360(regulation of cell shape);GO:0010468(r…	04080(Neuroactive ligand-receptor interaction);04810(Regulation of actin cytoskeleton)	K01313	EC:3.4.21.5	PREDICTED: prothrombin [Nanorana parkeri]	NA	1.19395	2.31689	1.24208	0.219642	0.737275	0.23293	3.99456	1.99804	0.000609912	0.00665369	up	yes
gene-AB205_0113040	AB205_0113040	SYNE1	sp|Q8NF91|SYNE1_HUMAN	Nesprin-1 OS=Homo sapiens GN=SYNE1 PE=1 SV=4	rna-gnl|WGS:LIAG|AB205_0113040A_mRNA;rna-gnl|WGS:LIAG|AB205_0113040B_mRNA;rna-gnl|WGS:LIAG|AB205_0113040C_mRNA	GO:0005521(lamin binding);GO:0005654(nucleoplasm);GO:0005794(Golgi apparatus);GO:0007030(Golgi organization);GO:0016021(integral component of membrane);GO:0030017(sarcomere);GO:0031965(nuclear membrane);GO:0034993(meiotic nuclear membrane microtubule tethering complex);GO:0042692(muscle cell differentiation);GO:0042803(protein homodimerization activity);GO:0045211(postsynaptic membrane);GO:005101…	NA	NA	NA	hypothetical protein AB205_0113040, partial [Rana catesbeiana]	NA	0.151386	0.232057	0.276765	0.693217	0.351465	0.336427	0.478027	-1.06483	0.0196545	0.10193	down	yes
gene-AB205_0113290	AB205_0113290	HDX	sp|Q5ZKW8|HDX_CHICK	Highly divergent homeobox OS=Gallus gallus GN=HDX PE=2 SV=1	rna-gnl|WGS:LIAG|AB205_0113290_mRNA	GO:0003677(DNA binding);GO:0005634(nucleus)	NA	NA	NA	hypothetical protein AB205_0113290 [Rana catesbeiana]	NA	0.845915	1.94406	3.13495	4.34903	4.69734	3.26629	0.481205	-1.05528	0.0207522	0.105541	down	yes
gene-AB205_0113950	AB205_0113950	DUSP1-A	sp|Q91790|DUS1A_XENLA	Dual specificity protein phosphatase 1-A OS=Xenopus laevis GN=dusp1-a PE=1 SV=1	rna-gnl|WGS:LIAG|AB205_0113950_mRNA	GO:0001706(endoderm formation);GO:0042981(regulation of apoptotic process)	04010(MAPK signaling pathway)	K21278	EC:3.1.3.16;EC:3.1.3.48	hypothetical protein AB205_0113950, partial [Rana catesbeiana]	NA	375.072	382.472	359.107	182.639	169.245	177.712	2.10849	1.07621	7.57288e-23	1.58059e-20	up	yes
gene-AB205_0114070	AB205_0114070	PTTG1	sp|O95997|PTTG1_HUMAN	Securin OS=Homo sapiens GN=PTTG1 PE=1 SV=1	rna-gnl|WGS:LIAG|AB205_0114070A_mRNA;rna-gnl|WGS:LIAG|AB205_0114070B_mRNA;rna-gnl|WGS:LIAG|AB205_0114070C_mRNA	GO:0005634(nucleus);GO:0006355(regulation of transcription, DNA-templated);GO:0030414(peptidase inhibitor activity);GO:0045143(homologous chromosome segregation);GO:0045143(homologous chromosome segregation)	04110(Cell cycle);04114(Oocyte meiosis);04114(Oocyte meiosis)	K06635	NA	hypothetical protein AB205_0114070 [Rana catesbeiana];Securin [Rana catesbeiana]	NA	1.80885	2.46426	1.14867	3.90052	3.62053	4.77286	0.441014	-1.1811	0.00179799	0.0157852	down	yes
gene-AB205_0114500	AB205_0114500	COL1A1	sp|Q9YIB4|CO1A1_CYNPY	Collagen alpha-1(I) chain OS=Cynops pyrrhogaster GN=COL1A1 PE=2 SV=1	rna-gnl|WGS:LIAG|AB205_0114500A_mRNA;rna-gnl|WGS:LIAG|AB205_0114500B_mRNA;rna-gnl|WGS:LIAG|AB205_0114500C_mRNA	GO:0005201(extracellular matrix structural constituent);GO:0005581(collagen trimer);GO:0046872(metal ion binding);GO:0046872(metal ion binding)	04512(ECM-receptor interaction);04510(Focal adhesion);04933(AGE-RAGE signaling pathway in diabetic complications);04933(AGE-RAGE signaling pathway in diabetic complications)	K06236	NA	Collagen alpha-1(I) chain [Rana catesbeiana]	NA	40.0765	41.988	40.6938	93.7758	96.1012	89.8241	0.438891	-1.18806	2.18744e-24	4.8395e-22	down	yes
gene-AB205_0114650	AB205_0114650	BNIP3L	sp|O60238|BNI3L_HUMAN	BCL2/adenovirus E1B 19 kDa protein-interacting protein 3-like OS=Homo sapiens GN=BNIP3L PE=1 SV=1	rna-gnl|WGS:LIAG|AB205_0114650A_mRNA;rna-gnl|WGS:LIAG|AB205_0114650B_mRNA	GO:0005515(protein binding);GO:0005521(lamin binding);GO:0005635(nuclear envelope);GO:0005739(mitochondrion);GO:0005741(mitochondrial outer membrane);GO:0005783(endoplasmic reticulum);GO:0005829(cytosol);GO:0010917(negative regulation of mitochondrial membrane potential);GO:0016021(integral component of membrane);GO:0016239(positive regulation of macroautophagy);GO:0016607(nuclear speck);GO:00356…	04137(Mitophagy - animal);04137(Mitophagy - animal)	K15465	NA	hypothetical protein AB205_0114650 [Rana catesbeiana]	NA	0.0744901	0.0978892	4.10304	0.0523282	0.210349	0.0501683	13.6662	3.77254	0.00115694	0.0110806	up	yes
gene-AB205_0114850	AB205_0114850	FAT2	sp|O88277|FAT2_RAT	Protocadherin Fat 2 OS=Rattus norvegicus GN=Fat2 PE=1 SV=1	rna-gnl|WGS:LIAG|AB205_0114850_mRNA	GO:0005509(calcium ion binding);GO:0005886(plasma membrane);GO:0005913(cell-cell adherens junction);GO:0007156(homophilic cell adhesion via plasma membrane adhesion molecules);GO:0010631(epithelial cell migration);GO:0016021(integral component of membrane);GO:0070062(extracellular exosome)	NA	NA	NA	hypothetical protein AB205_0114850, partial [Rana catesbeiana]	NA	0.098444	0.248954	0.0001	0.768198	0.308749	0.476174	0.223742	-2.16009	0.0242621	0.117714	down	yes
gene-AB205_0115160	AB205_0115160	NLRP3	sp|B0FPE9|NLRP3_MACMU	NACHT, LRR and PYD domains-containing protein 3 OS=Macaca mulatta GN=NLRP3 PE=2 SV=1;sp|P59046|NAL12_HUMAN	rna-gnl|WGS:LIAG|AB205_0115160A_mRNA;rna-gnl|WGS:LIAG|AB205_0115160B_mRNA	GO:0002830(positive regulation of type 2 immune response);GO:0005634(nucleus);GO:0005737(cytoplasm);GO:0008134(transcription factor binding);GO:0032753(positive regulation of interleukin-4 production);GO:0043565(sequence-specific DNA binding);GO:0045630(positive regulation of T-helper 2 cell differentiation);GO:0045944(positive regulation of transcription by RNA polymerase II);GO:0072559(NLRP3 in…	04621(NOD-like receptor signaling pathway);04621(NOD-like receptor signaling pathway)	K20865	NA	hypothetical protein AB205_0115160 [Rana catesbeiana]	NA	0.347297	0.146465	0.160256	0.432748	0.511119	1.1826	0.30756	-1.70106	0.0385227	0.162276	down	yes
gene-AB205_0115860	AB205_0115860	-	sp|P18733|ZG66_XENLA	Gastrula zinc finger protein XlCGF66.1 (Fragment) OS=Xenopus laevis PE=2 SV=1	rna-gnl|WGS:LIAG|AB205_0115860B_mRNA;rna-gnl|WGS:LIAG|AB205_0115860C_mRNA;rna-gnl|WGS:LIAG|AB205_0115860A_mRNA	GO:0003700(DNA binding transcription factor activity);GO:0006355(regulation of transcription, DNA-templated);GO:0005634(nucleus);GO:0043565(sequence-specific DNA binding);GO:0043565(sequence-specific DNA binding)	NA	NA	NA	hypothetical protein AB205_0115860, partial [Rana catesbeiana];hypothetical protein AB205_0115860 [Rana catesbeiana]	NA	0.829185	1.09967	1.66247	0.492114	0.378133	0.535713	2.55436	1.35296	0.040011	0.166697	up	yes
gene-AB205_0116570	AB205_0116570	FCRLB	sp|Q5DRQ8|FCRLB_MOUSE	Fc receptor-like B OS=Mus musculus GN=Fcrlb PE=2 SV=2	rna-gnl|WGS:LIAG|AB205_0116570A_mRNA;rna-gnl|WGS:LIAG|AB205_0116570D_mRNA;rna-gnl|WGS:LIAG|AB205_0116570C_mRNA;rna-gnl|WGS:LIAG|AB205_0116570E_mRNA;rna-gnl|WGS:LIAG|AB205_0116570B_mRNA	GO:0003674(molecular_function);GO:0005737(cytoplasm);GO:0005783(endoplasmic reticulum);GO:0050777(negative regulation of immune response);GO:0001812(positive regulation of type I hypersensitivity);GO:0001820(serotonin secretion);GO:0005622(intracellular);GO:0005887(integral component of plasma membrane);GO:0007257(activation of JUN kinase activity);GO:0009897(external side of plasma membrane);GO:…	NA	NA	NA	hypothetical protein AB205_0116570, partial [Rana catesbeiana]	NA	0.74513	2.29577	0.579277	4.2827	3.9453	3.41678	0.310884	-1.68555	0.000362201	0.00433153	down	yes
gene-AB205_0116650	AB205_0116650		-		rna-gnl|WGS:LIAG|AB205_0116650_mRNA	NA	NA	NA	NA	hypothetical protein AB205_0116650 [Rana catesbeiana]	NA	0.32425	1.56753	1.43877	4.62144	2.00732	4.22098	0.30697	-1.70383	0.0226539	0.112174	down	yes
gene-AB205_0116690	AB205_0116690	SPTB	sp|P11277|SPTB1_HUMAN	Spectrin beta chain, erythrocytic OS=Homo sapiens GN=SPTB PE=1 SV=5	rna-gnl|WGS:LIAG|AB205_0116690_mRNA	GO:0000165(MAPK cascade);GO:0003779(actin binding);GO:0005088(Ras guanyl-nucleotide exchange factor activity);GO:0005200(structural constituent of cytoskeleton);GO:0005515(protein binding);GO:0005737(cytoplasm);GO:0005829(cytosol);GO:0006888(ER to Golgi vesicle-mediated transport);GO:0007411(axon guidance);GO:0008091(spectrin);GO:0009986(cell surface);GO:0014731(spectrin-associated cytoskeleton);…	NA	NA	NA	hypothetical protein AB205_0116690, partial [Rana catesbeiana]	NA	1.08388	0.495332	0.802727	2.73864	1.77138	1.32715	0.408064	-1.29313	0.000469724	0.00537341	down	yes
gene-AB205_0116960	AB205_0116960	PNLIP	sp|P16233|LIPP_HUMAN	Pancreatic triacylglycerol lipase OS=Homo sapiens GN=PNLIP PE=1 SV=1	rna-gnl|WGS:LIAG|AB205_0116960_mRNA	GO:0004806(triglyceride lipase activity);GO:0005615(extracellular space)	00561(Glycerolipid metabolism)	K14073	EC:3.1.1.3	hypothetical protein AB205_0116960, partial [Rana catesbeiana]	NA	0.608363	0.428368	0.198779	2.6716	1.47886	2.09024	0.197976	-2.3366	0.00168027	0.0150303	down	yes
gene-AB205_0117010	AB205_0117010	PPP1R9A	sp|Q9ULJ8|NEB1_HUMAN	Neurabin-1 OS=Homo sapiens GN=PPP1R9A PE=1 SV=2	rna-gnl|WGS:LIAG|AB205_0117010_mRNA	GO:0005737(cytoplasm);GO:0007015(actin filament organization);GO:0014069(postsynaptic density);GO:0015629(actin cytoskeleton);GO:0019722(calcium-mediated signaling);GO:0030425(dendrite);GO:0031175(neuron projection development);GO:0051015(actin filament binding)	NA	NA	NA	hypothetical protein AB205_0117010, partial [Rana catesbeiana]	NA	1.63796	1.18513	1.03763	3.57698	1.99256	2.1956	0.497187	-1.00814	0.000649078	0.00698454	down	yes
gene-AB205_0117080	AB205_0117080	IFNG	sp|Q9YGB9|IFNG_ANAPL	Interferon gamma OS=Anas platyrhynchos GN=IFNG PE=2 SV=1	rna-gnl|WGS:LIAG|AB205_0117080_mRNA	GO:0002250(adaptive immune response);GO:0005125(cytokine activity);GO:0005615(extracellular space);GO:0006959(humoral immune response)	03050(Proteasome);04350(TGF-beta signaling pathway);04060(Cytokine-cytokine receptor interaction);04217(Necroptosis);05132(Salmonella infection);05168(Herpes simplex infection)	K04687	NA	Interferon gamma [Rana catesbeiana]	NA	9.10849	3.8796	3.10657	2.47644	4.11172	1.23955	2.05611	1.03992	0.0468269	0.185066	up	yes
gene-AB205_0117280	AB205_0117280	NNMT	sp|Q06AV1|NNMT_PIG	Nicotinamide N-methyltransferase OS=Sus scrofa GN=NNMT PE=2 SV=1	rna-gnl|WGS:LIAG|AB205_0117280_mRNA	GO:0005737(cytoplasm);GO:0008112(nicotinamide N-methyltransferase activity);GO:0032259(methylation)	00760(Nicotinate and nicotinamide metabolism)	K00541	EC:2.1.1.1	PREDICTED: nicotinamide N-methyltransferase-like [Nanorana parkeri]	NA	1.56531	1.40488	0.427139	0.0001	0.0001	0.0001	11324.4	13.4672	6.11802e-08	1.956e-06	up	yes
gene-AB205_0117290	AB205_0117290	FCN2	sp|Q15485|FCN2_HUMAN	Ficolin-2 OS=Homo sapiens GN=FCN2 PE=1 SV=2	rna-gnl|WGS:LIAG|AB205_0117290_mRNA	GO:0033691(sialic acid binding)	NA	NA	NA	hypothetical protein AB205_0117290 [Rana catesbeiana]	NA	18.2484	14.0287	14.295	5.90685	5.94454	5.59656	2.66921	1.41641	4.09247e-09	1.64025e-07	up	yes
gene-AB205_0118210	AB205_0118210	SLBP2	sp|Q9YGP6|SLBP2_XENLA	Oocyte-specific histone RNA stem-loop-binding protein 2 OS=Xenopus laevis GN=slbp2 PE=2 SV=1	rna-gnl|WGS:LIAG|AB205_0118210_mRNA	GO:0003723(RNA binding);GO:0003729(mRNA binding);GO:0005634(nucleus);GO:0005730(nucleolus);GO:0005737(cytoplasm);GO:0005829(cytosol);GO:0006397(mRNA processing);GO:0006398(mRNA 3'-end processing by stem-loop binding and cleavage);GO:0033260(nuclear DNA replication);GO:0044770(cell cycle phase transition);GO:0051028(mRNA transport);GO:0071204(histone pre-mRNA 3'end processing complex);GO:0071207(h…	NA	NA	NA	hypothetical protein AB205_0118210 [Rana catesbeiana]	NA	0.078638	0.0001	0.0001	0.418495	0.676089	0.253378	0.0584868	-4.09574	0.000264383	0.00332342	down	yes
gene-AB205_0118940	AB205_0118940	ABCA3	sp|Q99758|ABCA3_HUMAN	ATP-binding cassette sub-family A member 3 OS=Homo sapiens GN=ABCA3 PE=1 SV=2	rna-gnl|WGS:LIAG|AB205_0118940_mRNA	GO:0006869(lipid transport);GO:0042626(ATPase activity, coupled to transmembrane movement of substances);GO:0043231(intracellular membrane-bounded organelle)	02010(ABC transporters)	K05643	NA	hypothetical protein AB205_0118940, partial [Rana catesbeiana]	NA	29.2	25.42	31.89	11.88	15.53	15.66	2.00859	1.00618	1.02053e-08	2.66624e-07	up	yes
gene-AB205_0118990	AB205_0118990	CFAP157	sp|Q0VFN8|CF157_XENTR	Cilia- and flagella-associated protein 157 OS=Xenopus tropicalis GN=cfap157 PE=2 SV=1	rna-gnl|WGS:LIAG|AB205_0118990_mRNA	GO:0005515(protein binding);GO:0005737(cytoplasm);GO:0005829(cytosol);GO:0005856(cytoskeleton);GO:0005886(plasma membrane);GO:0005929(cilium);GO:0007283(spermatogenesis);GO:0007288(sperm axoneme assembly);GO:0008017(microtubule binding);GO:0030154(cell differentiation);GO:0036064(ciliary basal body);GO:0042995(cell projection);GO:0043231(intracellular membrane-bounded organelle)	NA	NA	NA	hypothetical protein AB205_0118990 [Rana catesbeiana]	NA	0.063263	0.106909	0.247828	0.903802	1.2313	1.87475	0.104243	-3.26197	4.03223e-07	1.04216e-05	down	yes
gene-AB205_0120230	AB205_0120230	CD8A	sp|P33706|CD8A_CANLF	T-cell surface glycoprotein CD8 alpha chain OS=Canis lupus familiaris GN=CD8A PE=2 SV=1	rna-gnl|WGS:LIAG|AB205_0120230_mRNA	GO:0002456(T cell mediated immunity);GO:0007166(cell surface receptor signaling pathway);GO:0009897(external side of plasma membrane);GO:0045065(cytotoxic T cell differentiation)	04514(Cell adhesion molecules (CAMs))	K06458	NA	hypothetical protein AB205_0120230 [Rana catesbeiana]	NA	8.64911	10.6793	13.1993	3.49911	5.74125	3.66879	2.51974	1.33328	6.87309e-08	2.14169e-06	up	yes
gene-AB205_0120330	AB205_0120330		-		rna-gnl|WGS:LIAG|AB205_0120330_mRNA	NA	NA	NA	NA	hypothetical protein AB205_0120330 [Rana catesbeiana]	NA	0.259711	0.278586	0.531822	0.051712	0.02559	0.125455	5.27784	2.39995	0.00172297	0.015272	up	yes
gene-AB205_0120410	AB205_0120410	SAXO2	sp|Q658L1|SAXO2_HUMAN	Stabilizer of axonemal microtubules 2 OS=Homo sapiens GN=SAXO2 PE=2 SV=1	rna-gnl|WGS:LIAG|AB205_0120410_mRNA	GO:0008017(microtubule binding)	NA	NA	NA	hypothetical protein AB205_0120410, partial [Rana catesbeiana]	NA	0.0001	0.221037	0.0001	2.67746	1.74772	1.25927	0.0389197	-4.68336	2.62543e-06	5.71704e-05	down	yes
gene-AB205_0120440	AB205_0120440	BBS7	sp|Q8IWZ6|BBS7_HUMAN	Bardet-Biedl syndrome 7 protein OS=Homo sapiens GN=BBS7 PE=1 SV=2	rna-gnl|WGS:LIAG|AB205_0120440_mRNA	GO:0005930(axoneme);GO:0008104(protein localization);GO:0016020(membrane);GO:0034464(BBSome);GO:0036064(ciliary basal body);GO:0046907(intracellular transport)	NA	NA	NA	hypothetical protein AB205_0120440 [Rana catesbeiana]	NA	0.976081	0.581941	0.709994	2.20934	1.71336	2.15258	0.373319	-1.42152	0.0266481	0.126624	down	yes
gene-AB205_0120540	AB205_0120540		-		rna-gnl|WGS:LIAG|AB205_0120540_mRNA	NA	NA	NA	NA	hypothetical protein AB205_0081310 [Rana catesbeiana]	NA	0.234048	0.689357	1.45422	2.63035	3.13464	1.57184	0.324066	-1.62564	0.00718321	0.0475243	down	yes
gene-AB205_0121140	AB205_0121140		-		rna-gnl|WGS:LIAG|AB205_0121140_mRNA	NA	NA	NA	NA	hypothetical protein AB205_0121140 [Rana catesbeiana]	NA	0.497754	0.735423	0.570696	5.96215	6.28824	6.147	0.0980505	-3.35033	1.10401e-53	1.74466e-50	down	yes
gene-AB205_0121360	AB205_0121360	HPD	sp|Q5BKL0|HPPD_XENTR	4-hydroxyphenylpyruvate dioxygenase OS=Xenopus tropicalis GN=hpd PE=2 SV=1	rna-gnl|WGS:LIAG|AB205_0121360_mRNA	GO:0003868(4-hydroxyphenylpyruvate dioxygenase activity);GO:0006572(tyrosine catabolic process)	00350(Tyrosine metabolism);00360(Phenylalanine metabolism);00130(Ubiquinone and other terpenoid-quinone biosynthesis)	K00457	EC:1.13.11.27	hypothetical protein AB205_0121360, partial [Rana catesbeiana]	NA	14.6798	23.1593	20.576	10.7784	9.76302	7.08719	2.1143	1.08018	1.9185e-05	0.000328013	up	yes
gene-AB205_0122060	AB205_0122060		-		rna-gnl|WGS:LIAG|AB205_0122060_mRNA	NA	NA	NA	NA	hypothetical protein AB205_0122060, partial [Rana catesbeiana]	NA	0.0001	0.190358	0.0001	0.0001	1.97428	1.86015	0.0496952	-4.33075	0.0111848	0.0669514	down	yes
gene-AB205_0122170	AB205_0122170	MPZ	sp|A2VD98|MYP0_XENLA	Myelin protein P0 OS=Xenopus laevis GN=mpz PE=2 SV=1	rna-gnl|WGS:LIAG|AB205_0122170A_mRNA;rna-gnl|WGS:LIAG|AB205_0122170B_mRNA	GO:0005887(integral component of plasma membrane);GO:0043209(myelin sheath);GO:0043209(myelin sheath)	04514(Cell adhesion molecules (CAMs));04514(Cell adhesion molecules (CAMs))	K06770	NA	PREDICTED: LOW QUALITY PROTEIN: myelin protein P0 [Nanorana parkeri]	NA	5.20474	6.4704	5.87877	13.4809	12.6546	13.6833	0.440845	-1.18166	2.70307e-16	3.25014e-14	down	yes
gene-AB205_0122190	AB205_0122190	CFB	sp|P04186|CFAB_MOUSE	Complement factor B OS=Mus musculus GN=Cfb PE=1 SV=2	rna-gnl|WGS:LIAG|AB205_0122190_mRNA	GO:0002376(immune system process);GO:0004252(serine-type endopeptidase activity);GO:0005576(extracellular region);GO:0005615(extracellular space);GO:0006508(proteolysis);GO:0006956(complement activation);GO:0006957(complement activation, alternative pathway);GO:0008233(peptidase activity);GO:0008236(serine-type peptidase activity);GO:0008283(cell proliferation);GO:0016787(hydrolase activity);GO:0…	NA	NA	NA	hypothetical protein AB205_0122190, partial [Rana catesbeiana]	NA	2.6741	2.84584	3.36479	0.816121	0.153842	0.0001	9.15892	3.19518	0.000220616	0.00283412	up	yes
gene-AB205_0122450	AB205_0122450	FAAH	sp|Q90578|VDHAP_CHICK	Vitamin D3 hydroxylase-associated protein OS=Gallus gallus PE=1 SV=3	rna-gnl|WGS:LIAG|AB205_0122450_mRNA	GO:0009062(fatty acid catabolic process);GO:0016021(integral component of membrane);GO:0016884(carbon-nitrogen ligase activity, with glutamine as amido-N-donor);GO:0017064(fatty acid amide hydrolase activity);GO:0047372(acylglycerol lipase activity)	04723(Retrograde endocannabinoid signaling)	K15528	EC:3.5.1.99	hypothetical protein AB205_0122450 [Rana catesbeiana]	NA	0.438007	0.212071	0.217974	0.84036	1.68927	0.464733	0.289895	-1.7864	0.0231997	0.113959	down	yes
gene-AB205_0122460	AB205_0122460	TNK2	sp|Q07912|ACK1_HUMAN	Activated CDC42 kinase 1 OS=Homo sapiens GN=TNK2 PE=1 SV=3	rna-gnl|WGS:LIAG|AB205_0122460B_mRNA;rna-gnl|WGS:LIAG|AB205_0122460A_mRNA	GO:0004715(non-membrane spanning protein tyrosine kinase activity);GO:0005102(receptor binding);GO:0007169(transmembrane receptor protein tyrosine kinase signaling pathway);GO:0016477(cell migration);GO:0030154(cell differentiation);GO:0031234(extrinsic component of cytoplasmic side of plasma membrane);GO:0038083(peptidyl-tyrosine autophosphorylation);GO:0042127(regulation of cell proliferation);…	NA	NA	NA	hypothetical protein AB205_0122460 [Rana catesbeiana]	NA	0.295953	0.474442	0.440727	0.103782	0.0001	0.12555	5.27879	2.40021	0.00486239	0.0352014	up	yes
gene-AB205_0123120	AB205_0123120	NEU3	sp|Q9UQ49|NEUR3_HUMAN	Sialidase-3 OS=Homo sapiens GN=NEU3 PE=1 SV=1	rna-gnl|WGS:LIAG|AB205_0123120_mRNA	GO:0004308(exo-alpha-sialidase activity);GO:0005737(cytoplasm);GO:0006689(ganglioside catabolic process);GO:0009313(oligosaccharide catabolic process);GO:0016020(membrane);GO:0043231(intracellular membrane-bounded organelle)	00600(Sphingolipid metabolism);00511(Other glycan degradation)	K12357	EC:3.2.1.18	hypothetical protein AB205_0123120 [Rana catesbeiana]	NA	1.50731	1.36844	2.87174	7.16552	3.45812	3.10715	0.418584	-1.25641	0.0047929	0.0349039	down	yes
gene-AB205_0123320	AB205_0123320		-		rna-gnl|WGS:LIAG|AB205_0123320_mRNA	NA	NA	NA	NA	hypothetical protein AB205_0123320, partial [Rana catesbeiana]	NA	0.108296	0.209681	0.053078	0.358792	0.311948	0.31388	0.376851	-1.40793	0.0496574	0.192066	down	yes
gene-AB205_0124580	AB205_0124580	TMEM164	sp|Q6PHN7|TM164_MOUSE	Transmembrane protein 164 OS=Mus musculus GN=Tmem164 PE=1 SV=1	rna-gnl|WGS:LIAG|AB205_0124580_mRNA	GO:0016021(integral component of membrane)	NA	NA	NA	PREDICTED: transmembrane protein 164-like [Nanorana parkeri]	NA	0.140162	0.060482	0.0001	0.427501	0.396808	0.104242	0.216191	-2.20962	0.0345272	0.151323	down	yes
gene-AB205_0125110	AB205_0125110	TTBK1	sp|Q5TCY1|TTBK1_HUMAN	Tau-tubulin kinase 1 OS=Homo sapiens GN=TTBK1 PE=1 SV=2	rna-gnl|WGS:LIAG|AB205_0125110A_mRNA;rna-gnl|WGS:LIAG|AB205_0125110B_mRNA;rna-gnl|WGS:LIAG|AB205_0125110C_mRNA	GO:0004674(protein serine/threonine kinase activity);GO:0005634(nucleus);GO:0005737(cytoplasm);GO:0008360(regulation of cell shape);GO:0018105(peptidyl-serine phosphorylation);GO:0005524(ATP binding);GO:0021762(substantia nigra development);GO:0021762(substantia nigra development)	NA	NA	NA	tau-tubulin kinase 1 isoform X5 [Gallus gallus];hypothetical protein AB205_0125110 [Rana catesbeiana]	NA	0.123646	0.282929	0.386993	0.47584	0.723633	0.762455	0.404484	-1.30585	0.021557	0.108332	down	yes
gene-AB205_0125160	AB205_0125160	ADAMTSL2	sp|Q86TH1|ATL2_HUMAN	ADAMTS-like protein 2 OS=Homo sapiens GN=ADAMTSL2 PE=1 SV=1	rna-gnl|WGS:LIAG|AB205_0125160_mRNA	GO:0004222(metalloendopeptidase activity);GO:0006508(proteolysis);GO:0008270(zinc ion binding);GO:0030198(extracellular matrix organization);GO:0030512(negative regulation of transforming growth factor beta receptor signaling pathway);GO:0050436(microfibril binding);GO:0060481(lobar bronchus epithelium development)	NA	NA	NA	hypothetical protein AB205_0125160, partial [Rana catesbeiana]	NA	0.399543	1.17875	0.093854	3.68851	1.30892	1.10979	0.273798	-1.86882	0.0406111	0.167954	down	yes
gene-AB205_0125170	AB205_0125170	ADAMTSL2	sp|Q86TH1|ATL2_HUMAN	ADAMTS-like protein 2 OS=Homo sapiens GN=ADAMTSL2 PE=1 SV=1	rna-gnl|WGS:LIAG|AB205_0125170_mRNA	GO:0004222(metalloendopeptidase activity);GO:0006508(proteolysis);GO:0008270(zinc ion binding);GO:0030198(extracellular matrix organization);GO:0030512(negative regulation of transforming growth factor beta receptor signaling pathway);GO:0050436(microfibril binding);GO:0060481(lobar bronchus epithelium development)	NA	NA	NA	PREDICTED: ADAMTS-like protein 2 [Nanorana parkeri]	NA	0.485361	1.31686	0.832589	2.08435	3.24797	2.61426	0.331565	-1.59264	0.0184154	0.0970053	down	yes
gene-AB205_0125200	AB205_0125200	P3H2	sp|Q6JHU7|P3H2_CHICK	Prolyl 3-hydroxylase 2 OS=Gallus gallus GN=P3H2 PE=2 SV=1	rna-gnl|WGS:LIAG|AB205_0125200_mRNA	GO:0005506(iron ion binding);GO:0005604(basement membrane);GO:0005783(endoplasmic reticulum);GO:0005794(Golgi apparatus);GO:0008285(negative regulation of cell proliferation);GO:0019511(peptidyl-proline hydroxylation);GO:0019797(procollagen-proline 3-dioxygenase activity);GO:0031418(L-ascorbic acid binding);GO:0032963(collagen metabolic process);GO:0055114(oxidation-reduction process)	NA	NA	NA	hypothetical protein AB205_0125200 [Rana catesbeiana]	NA	9.11348	7.85615	13.3258	24.6074	20.6103	18.1633	0.477989	-1.06495	8.12293e-06	0.000153863	down	yes
gene-AB205_0125210	AB205_0125210	PTPRH	sp|Q9HD43|PTPRH_HUMAN	Receptor-type tyrosine-protein phosphatase H OS=Homo sapiens GN=PTPRH PE=1 SV=3	rna-gnl|WGS:LIAG|AB205_0125210_mRNA	GO:0005001(transmembrane receptor protein tyrosine phosphatase activity);GO:0005515(protein binding);GO:0005737(cytoplasm);GO:0005887(integral component of plasma membrane);GO:0006470(protein dephosphorylation);GO:0006915(apoptotic process);GO:0035335(peptidyl-tyrosine dephosphorylation)	04520(Adherens junction)	K05698	EC:3.1.3.48	hypothetical protein AB205_0125210, partial [Rana catesbeiana]	NA	0.641323	0.362752	0.532973	1.7973	0.740095	1.07023	0.426056	-1.23089	0.0462846	0.183759	down	yes
gene-AB205_0125290	AB205_0125290	ASB2	sp|Q96Q27|ASB2_HUMAN	Ankyrin repeat and SOCS box protein 2 OS=Homo sapiens GN=ASB2 PE=1 SV=1	rna-gnl|WGS:LIAG|AB205_0125290_mRNA	GO:0000209(protein polyubiquitination);GO:0002230(positive regulation of defense response to virus by host);GO:0031466(Cul5-RING ubiquitin ligase complex);GO:0035556(intracellular signal transduction);GO:0035914(skeletal muscle cell differentiation);GO:0045445(myoblast differentiation);GO:0061630(ubiquitin protein ligase activity);GO:0098779(positive regulation of mitophagy in response to mitocho…	NA	NA	NA	hypothetical protein AB205_0125290 [Rana catesbeiana]	NA	4.79331	4.33785	6.05653	15.1841	13.3403	13.8523	0.358397	-1.48037	1.76848e-13	1.40741e-11	down	yes
gene-AB205_0125300	AB205_0125300	C5	sp|P06684|CO5_MOUSE	Complement C5 OS=Mus musculus GN=C5 PE=1 SV=2	rna-gnl|WGS:LIAG|AB205_0125300_mRNA	GO:0004866(endopeptidase inhibitor activity);GO:0005615(extracellular space);GO:0010575(positive regulation of vascular endothelial growth factor production);GO:0010760(negative regulation of macrophage chemotaxis);GO:0010951(negative regulation of endopeptidase activity);GO:0045766(positive regulation of angiogenesis);GO:0070062(extracellular exosome);GO:0090197(positive regulation of chemokine …	05168(Herpes simplex infection)	K03994	NA	PREDICTED: complement C5 [Nanorana parkeri]	NA	5.90923	2.79804	3.12239	1.27275	0.0001	0.670176	6.08827	2.60603	0.00259545	0.0213716	up	yes
gene-AB205_0125310	AB205_0125310	C5	sp|P06684|CO5_MOUSE	Complement C5 OS=Mus musculus GN=C5 PE=1 SV=2	rna-gnl|WGS:LIAG|AB205_0125310_mRNA	GO:0004866(endopeptidase inhibitor activity);GO:0005615(extracellular space);GO:0010575(positive regulation of vascular endothelial growth factor production);GO:0010760(negative regulation of macrophage chemotaxis);GO:0010951(negative regulation of endopeptidase activity);GO:0045766(positive regulation of angiogenesis);GO:0070062(extracellular exosome);GO:0090197(positive regulation of chemokine …	05168(Herpes simplex infection)	K03994	NA	hypothetical protein AB205_0125310, partial [Rana catesbeiana]	NA	2.02902	3.15981	0.908161	0.0001	0.0001	0.0001	20323.3	14.3108	3.80409e-07	9.90136e-06	up	yes
gene-AB205_0125790	AB205_0125790	ANGPTL1	sp|O95841|ANGL1_HUMAN	Angiopoietin-related protein 1 OS=Homo sapiens GN=ANGPTL1 PE=2 SV=1	rna-gnl|WGS:LIAG|AB205_0125790_mRNA	GO:0005102(receptor binding);GO:0005615(extracellular space);GO:0007169(transmembrane receptor protein tyrosine kinase signaling pathway);GO:0070062(extracellular exosome)	NA	NA	NA	hypothetical protein AB205_0125790, partial [Rana catesbeiana]	NA	4.0366	5.49949	5.14346	11.5531	8.80022	11.664	0.458487	-1.12505	4.86294e-05	0.000748176	down	yes
gene-AB205_0126080	AB205_0126080	CYP2K4	sp|O93297|CP2K4_ONCMY	Cytochrome P450 2K4 OS=Oncorhynchus mykiss GN=cyp2k4 PE=2 SV=1	rna-gnl|WGS:LIAG|AB205_0126080A_mRNA;rna-gnl|WGS:LIAG|AB205_0126080B_mRNA;rna-gnl|WGS:LIAG|AB205_0126080C_mRNA	GO:0008392(arachidonic acid epoxygenase activity);GO:0008395(steroid hydroxylase activity);GO:0019373(epoxygenase P450 pathway);GO:0019373(epoxygenase P450 pathway)	NA	NA	NA	hypothetical protein AB205_0126080, partial [Rana catesbeiana];hypothetical protein AB205_0126080 [Rana catesbeiana]	NA	20.021	23.0863	18.5299	10.0713	9.71039	9.53808	2.10224	1.07193	1.81678e-14	1.72971e-12	up	yes
gene-AB205_0126260	AB205_0126260		-		rna-gnl|WGS:LIAG|AB205_0126260_mRNA	NA	NA	NA	NA		NA	7.23508	10.5997	7.55891	21.0877	15.6416	17.0201	0.472446	-1.08178	1.60387e-05	0.000280729	down	yes
gene-AB205_0126490	AB205_0126490		-		rna-gnl|WGS:LIAG|AB205_0126490_mRNA	NA	NA	NA	NA	hypothetical protein AB205_0126490, partial [Rana catesbeiana]	NA	3.97865	2.66051	7.12397	2.80741	2.48073	1.21358	2.11685	1.08192	0.0356867	0.154175	up	yes
gene-AB205_0127080	AB205_0127080		-		rna-gnl|WGS:LIAG|AB205_0127080_mRNA	GO:0001580(detection of chemical stimulus involved in sensory perception of bitter taste);GO:0006612(protein targeting to membrane);GO:0031849(olfactory receptor binding);GO:0051205(protein insertion into membrane)	NA	NA	NA	hypothetical protein AB205_0220530 [Rana catesbeiana]	NA	19.6179	18.2086	18.352	9.0075	9.92924	7.90752	2.09276	1.0654	1.78165e-13	1.40776e-11	up	yes
gene-AB205_0127580	AB205_0127580		-		rna-gnl|WGS:LIAG|AB205_0127580_mRNA	NA	NA	NA	NA	hypothetical protein AB205_0127580 [Rana catesbeiana]	NA	0.0001	0.0001	0.0001	2.12805	2.56648	2.00209	4.47987e-05	-14.4462	1.00093e-07	2.97642e-06	down	yes
gene-AB205_0127860	AB205_0127860	KRT5	sp|P13647|K2C5_HUMAN	Keratin, type II cytoskeletal 5 OS=Homo sapiens GN=KRT5 PE=1 SV=3	rna-gnl|WGS:LIAG|AB205_0127860_mRNA	GO:0005198(structural molecule activity);GO:0045095(keratin filament)	NA	NA	NA	larva-specific keratin RLK [Rana catesbeiana]	NA	18.0565	13.9642	14.2304	2.16896	3.04362	1.37759	7.0182	2.8111	2.02207e-23	4.30156e-21	up	yes
gene-AB205_0128020	AB205_0128020	MYH4	sp|Q076A5|MYH4_CANLF	Myosin-4 OS=Canis lupus familiaris GN=MYH4 PE=3 SV=1	rna-gnl|WGS:LIAG|AB205_0128020_mRNA	GO:0003725(double-stranded RNA binding);GO:0003774(motor activity);GO:0003779(actin binding);GO:0005516(calmodulin binding);GO:0005524(ATP binding);GO:0006936(muscle contraction);GO:0014823(response to activity);GO:0030016(myofibril);GO:0032982(myosin filament)	04530(Tight junction)	K10352	NA	hypothetical protein AB205_0128020, partial [Rana catesbeiana]	NA	13.9986	10.8341	9.41699	27.6472	25.4483	23.1211	0.449374	-1.15401	1.84744e-14	1.7319e-12	down	yes
gene-AB205_0128150	AB205_0128150	PTPRJ	sp|Q9W6V5|PTPRJ_CHICK	Receptor-type tyrosine-protein phosphatase eta OS=Gallus gallus GN=PTPRJ PE=2 SV=2	rna-gnl|WGS:LIAG|AB205_0128150A_mRNA;rna-gnl|WGS:LIAG|AB205_0128150J_mRNA;rna-gnl|WGS:LIAG|AB205_0128150C_mRNA;rna-gnl|WGS:LIAG|AB205_0128150F_mRNA;rna-gnl|WGS:LIAG|AB205_0128150G_mRNA;rna-gnl|WGS:LIAG|AB205_0128150D_mRNA;rna-gnl|WGS:LIAG|AB205_0128150K_mRNA;rna-gnl|WGS:LIAG|AB205_0128150I_mRNA;rna-gnl|WGS:LIAG|AB205_0128150H_mRNA;rna-gnl|WGS:LIAG|AB205_0128150E_mRNA;rna-gnl|WGS:LIAG|AB205_012815…	GO:0004725(protein tyrosine phosphatase activity);GO:0016021(integral component of membrane);GO:0035335(peptidyl-tyrosine dephosphorylation);GO:0035335(peptidyl-tyrosine dephosphorylation)	04520(Adherens junction);04520(Adherens junction)	K05698	EC:3.1.3.48	hypothetical protein AB205_0128150 [Rana catesbeiana]	NA	0.753445	1.40458	0.758275	6.54	4.97586	5.07411	0.175787	-2.5081	6.33154e-20	9.59444e-18	down	yes
gene-AB205_0129160	AB205_0129160	TRIM25	sp|Q61510|TRI25_MOUSE	E3 ubiquitin/ISG15 ligase TRIM25 OS=Mus musculus GN=Trim25 PE=1 SV=2	rna-gnl|WGS:LIAG|AB205_0129160B_mRNA;rna-gnl|WGS:LIAG|AB205_0129160A_mRNA	GO:0004842(ubiquitin-protein transferase activity);GO:0005622(intracellular);GO:0008270(zinc ion binding);GO:0016567(protein ubiquitination);GO:0046872(metal ion binding);GO:0046872(metal ion binding)	NA	NA	NA	hypothetical protein AB205_0072080 [Rana catesbeiana];PREDICTED: E3 ubiquitin/ISG15 ligase TRIM25-like [Nanorana parkeri]	NA	7.53174	5.64905	6.55263	2.55735	2.62413	3.26232	2.33703	1.22468	1.71458e-05	0.000297284	up	yes
gene-AB205_0129940	AB205_0129940		-		rna-gnl|WGS:LIAG|AB205_0129940_mRNA	NA	NA	NA	NA	hypothetical protein AB205_0129940, partial [Rana catesbeiana]	NA	3.5422	4.49195	2.08799	1.32216	1.04509	0.0001	4.27573	2.09617	0.0129818	0.0751308	up	yes
gene-AB205_0130760	AB205_0130760	PLSCR3	sp|Q9JIZ9|PLS3_MOUSE	Phospholipid scramblase 3 OS=Mus musculus GN=Plscr3 PE=1 SV=1	rna-gnl|WGS:LIAG|AB205_0130760_mRNA	GO:0016020(membrane);GO:0017128(phospholipid scramblase activity)	NA	NA	NA	hypothetical protein AB205_0220850, partial [Rana catesbeiana]	NA	0.543106	0.453774	0.0001	1.44286	0.731673	1.68431	0.258362	-1.95253	0.0384452	0.162204	down	yes
gene-AB205_0131010	AB205_0131010	ALN	sp|P40757|ALN_LITCT	Allantoinase, mitochondrial OS=Lithobates catesbeiana GN=ALN PE=1 SV=1	rna-gnl|WGS:LIAG|AB205_0131010_mRNA	GO:0000256(allantoin catabolic process);GO:0004038(allantoinase activity);GO:0005737(cytoplasm);GO:0006145(purine nucleobase catabolic process);GO:0008270(zinc ion binding);GO:0016787(hydrolase activity);GO:0016810(hydrolase activity, acting on carbon-nitrogen (but not peptide) bonds);GO:0016812(hydrolase activity, acting on carbon-nitrogen (but not peptide) bonds, in cyclic amides);GO:0050897(co…	00230(Purine metabolism)	K01466	EC:3.5.2.5	hypothetical protein AB205_0131010 [Rana catesbeiana]	NA	2.61553	0.61305	2.19912	0.320155	0.66503	0.0001	5.50877	2.46173	0.00888457	0.0561927	up	yes
gene-AB205_0131690	AB205_0131690	-	sp|P02011|HBA3_LITCT	Hemoglobin subunit alpha-3 OS=Lithobates catesbeiana PE=1 SV=1	rna-gnl|WGS:LIAG|AB205_0131690_mRNA	GO:0005344(oxygen carrier activity);GO:0005506(iron ion binding);GO:0005833(hemoglobin complex);GO:0015671(oxygen transport);GO:0019825(oxygen binding);GO:0020037(heme binding)	NA	NA	NA	Hemoglobin subunit alpha-3 [Rana catesbeiana]	NA	1369.34	1370.37	1377.88	2982.11	2996.47	3044.89	0.456319	-1.13188	1.26587e-25	3.18251e-23	down	yes
gene-AB205_0131700	AB205_0131700	-	sp|P02011|HBA3_LITCT	Hemoglobin subunit alpha-3 OS=Lithobates catesbeiana PE=1 SV=1	rna-gnl|WGS:LIAG|AB205_0131700_mRNA	GO:0005344(oxygen carrier activity);GO:0005506(iron ion binding);GO:0005833(hemoglobin complex);GO:0015671(oxygen transport);GO:0019825(oxygen binding);GO:0020037(heme binding)	NA	NA	NA	Hemoglobin subunit alpha-3 [Rana catesbeiana]	NA	1416.33	1319.71	1358.26	2708.71	3031.28	2896.13	0.474091	-1.07677	1.18932e-21	2.22987e-19	down	yes
gene-AB205_0131870	AB205_0131870	CARNS1	sp|A5YM72|CRNS1_HUMAN	Carnosine synthase 1 OS=Homo sapiens GN=CARNS1 PE=1 SV=3	rna-gnl|WGS:LIAG|AB205_0131870_mRNA	GO:0005524(ATP binding);GO:0016887(ATPase activity);GO:0035499(carnosine biosynthetic process);GO:0046872(metal ion binding);GO:0047730(carnosine synthase activity)	00330(Arginine and proline metabolism);00340(Histidine metabolism);00410(beta-Alanine metabolism)	K14755	EC:6.3.2.11	hypothetical protein AB205_0131870 [Rana catesbeiana]	NA	1.40145	1.66151	1.53297	3.39497	3.36829	4.27334	0.416426	-1.26387	1.83818e-06	4.16679e-05	down	yes
gene-AB205_0132150	AB205_0132150	CAPN14	sp|A8MX76|CAN14_HUMAN	Calpain-14 OS=Homo sapiens GN=CAPN14 PE=2 SV=2	rna-gnl|WGS:LIAG|AB205_0132150A_mRNA;rna-gnl|WGS:LIAG|AB205_0132150B_mRNA;rna-gnl|WGS:LIAG|AB205_0132150C_mRNA;rna-gnl|WGS:LIAG|AB205_0132150D_mRNA	GO:0004198(calcium-dependent cysteine-type endopeptidase activity);GO:0005509(calcium ion binding);GO:0005622(intracellular);GO:0006508(proteolysis);GO:0005654(nucleoplasm);GO:0005737(cytoplasm);GO:0005737(cytoplasm)	NA	NA	NA	Calpain-14 [Rana catesbeiana];hypothetical protein AB205_0132150 [Rana catesbeiana]	NA	9.19228	9.26278	9.09947	5.61922	3.71082	4.24303	2.03009	1.02154	1.366e-11	8.58561e-10	up	yes
gene-AB205_0132450	AB205_0132450	MELTF	sp|O97490|TRFM_RABIT	Melanotransferrin OS=Oryctolagus cuniculus GN=MELTF PE=2 SV=1;sp|Q9R0R1|TRFM_MOUSE	rna-gnl|WGS:LIAG|AB205_0132450A_mRNA;rna-gnl|WGS:LIAG|AB205_0132450B_mRNA	GO:0005506(iron ion binding);GO:0005615(extracellular space);GO:0009986(cell surface);GO:0010756(positive regulation of plasminogen activation);GO:0046658(anchored component of plasma membrane);GO:0055072(iron ion homeostasis);GO:0070062(extracellular exosome);GO:0090091(positive regulation of extracellular matrix disassembly);GO:1900025(negative regulation of substrate adhesion-dependent cell sp…	NA	NA	NA	hypothetical protein AB205_0132450, partial [Rana catesbeiana]	NA	14.6872	10.664	16.3733	34.212	32.0494	27.5732	0.444659	-1.16923	7.28898e-11	3.91411e-09	down	yes
gene-AB205_0132460	AB205_0132460	MELTF	sp|Q9R0R1|TRFM_MOUSE	Melanotransferrin OS=Mus musculus GN=Meltf PE=2 SV=1	rna-gnl|WGS:LIAG|AB205_0132460_mRNA	GO:0005506(iron ion binding);GO:0005615(extracellular space);GO:0009986(cell surface);GO:0010756(positive regulation of plasminogen activation);GO:0046658(anchored component of plasma membrane);GO:0055072(iron ion homeostasis);GO:0070062(extracellular exosome);GO:0090091(positive regulation of extracellular matrix disassembly);GO:1900025(negative regulation of substrate adhesion-dependent cell sp…	NA	NA	NA	hypothetical protein AB205_0132460 [Rana catesbeiana]	NA	18.8868	21.2386	19.5122	48.1246	46.3925	44.5473	0.428849	-1.22146	4.72145e-19	6.44799e-17	down	yes
gene-AB205_0132470	AB205_0132470	NNMT	sp|P40261|NNMT_HUMAN	Nicotinamide N-methyltransferase OS=Homo sapiens GN=NNMT PE=1 SV=1	rna-gnl|WGS:LIAG|AB205_0132470_mRNA	GO:0005829(cytosol);GO:0008112(nicotinamide N-methyltransferase activity);GO:0010243(response to organonitrogen compound);GO:0030760(pyridine N-methyltransferase activity);GO:0031100(animal organ regeneration);GO:0032259(methylation);GO:0034356(NAD biosynthesis via nicotinamide riboside salvage pathway);GO:0042493(response to drug)	00380(Tryptophan metabolism);00450(Selenocompound metabolism)	K00562	EC:2.1.1.49;EC:2.1.1.96	Indolethylamine N-methyltransferase [Rana catesbeiana]	NA	0.53972	0.405937	0.0001	3.17404	1.65342	1.12634	0.158849	-2.65427	0.00217403	0.0184709	down	yes
gene-AB205_0132540	AB205_0132540	SLC22A16	sp|Q66KG0|S22AG_XENLA	Solute carrier family 22 member 16 OS=Xenopus laevis GN=slc22a16 PE=2 SV=2	rna-gnl|WGS:LIAG|AB205_0132540_mRNA	GO:0005275(amine transmembrane transporter activity);GO:0005887(integral component of plasma membrane);GO:0015226(carnitine transmembrane transporter activity);GO:0015695(organic cation transport)	NA	NA	NA	hypothetical protein AB205_0132540, partial [Rana catesbeiana]	NA	0.698338	0.883277	0.584329	2.19525	2.35354	2.45859	0.309094	-1.69388	0.00137504	0.0126889	down	yes
gene-AB205_0132890	AB205_0132890	EFHC1	sp|Q9D9T8|EFHC1_MOUSE	EF-hand domain-containing protein 1 OS=Mus musculus GN=Efhc1 PE=1 SV=1	rna-gnl|WGS:LIAG|AB205_0132890A_mRNA;rna-gnl|WGS:LIAG|AB205_0132890B_mRNA;rna-gnl|WGS:LIAG|AB205_0132890C_mRNA	GO:0005509(calcium ion binding);GO:0005813(centrosome);GO:0021795(cerebral cortex cell migration);GO:0072686(mitotic spindle);GO:0072686(mitotic spindle)	NA	NA	NA	hypothetical protein AB205_0132890 [Rana catesbeiana]	NA	1.10381	2.0975	1.82001	7.25446	7.12444	7.41689	0.23038	-2.11791	2.16874e-17	2.72621e-15	down	yes
gene-AB205_0132970	AB205_0132970	ZMYND12	sp|Q9H0C1|ZMY12_HUMAN	Zinc finger MYND domain-containing protein 12 OS=Homo sapiens GN=ZMYND12 PE=2 SV=3	rna-gnl|WGS:LIAG|AB205_0132970_mRNA	GO:0005622(intracellular)	NA	NA	NA	hypothetical protein AB205_0132970 [Rana catesbeiana]	NA	0.195008	0.337147	0.0001	1.15005	1.7921	1.12349	0.130916	-2.93329	0.000674831	0.00721952	down	yes
gene-AB205_0133490	AB205_0133490	KIAA0100	sp|Q14667|K0100_HUMAN	Protein KIAA0100 OS=Homo sapiens GN=KIAA0100 PE=1 SV=3	rna-gnl|WGS:LIAG|AB205_0133490_mRNA	GO:0005515(protein binding)	NA	NA	NA	hypothetical protein AB205_0133490, partial [Rana catesbeiana]	NA	1.17331	2.10182	0.99491	3.36848	2.94453	2.49859	0.484593	-1.04515	0.00282304	0.022979	down	yes
gene-AB205_0133980	AB205_0133980		-		rna-gnl|WGS:LIAG|AB205_0133980_mRNA	NA	NA	NA	NA	hypothetical protein AB205_0133980, partial [Rana catesbeiana]	NA	6.89622	5.62044	5.8904	4.26921	2.57408	2.34826	2.00261	1.00188	4.8465e-05	0.000747726	up	yes
gene-AB205_0134210	AB205_0134210	CASR	sp|P48442|CASR_RAT	Extracellular calcium-sensing receptor OS=Rattus norvegicus GN=Casr PE=1 SV=1	rna-gnl|WGS:LIAG|AB205_0134210_mRNA	GO:0000287(magnesium ion binding);GO:0001503(ossification);GO:0002931(response to ischemia);GO:0004930(G-protein coupled receptor activity);GO:0005178(integrin binding);GO:0005509(calcium ion binding);GO:0005513(detection of calcium ion);GO:0005634(nucleus);GO:0005737(cytoplasm);GO:0005886(plasma membrane);GO:0005887(integral component of plasma membrane);GO:0006816(calcium ion transport);GO:0006…	04621(NOD-like receptor signaling pathway)	K04612	NA	hypothetical protein AB205_0134210, partial [Rana catesbeiana]	NA	0.18387	0.18194	0.279159	1.10126	1.72971	0.793849	0.177931	-2.49061	0.000387903	0.00456813	down	yes
gene-AB205_0134490	AB205_0134490	C2ORF50	sp|Q96LR7|CB050_HUMAN	Uncharacterized protein C2orf50 OS=Homo sapiens GN=C2orf50 PE=1 SV=1	rna-gnl|WGS:LIAG|AB205_0134490_mRNA	GO:0005515(protein binding)	NA	NA	NA	hypothetical protein AB205_0134490 [Rana catesbeiana]	NA	0.336482	0.431573	0.344046	1.14245	1.17363	0.95291	0.340197	-1.55556	0.00205033	0.0175683	down	yes
gene-AB205_0135460	AB205_0135460	CFAP70	sp|Q5T0N1|CFA70_HUMAN	Cilia- and flagella-associated protein 70 OS=Homo sapiens GN=CFAP70 PE=2 SV=3	rna-gnl|WGS:LIAG|AB205_0135460_mRNA	GO:0003674(molecular_function);GO:0005929(cilium);GO:0008150(biological_process);GO:0070062(extracellular exosome)	NA	NA	NA	hypothetical protein AB205_0135460, partial [Rana catesbeiana]	NA	0.0001	0.0001	0.145137	0.962081	0.682661	0.551997	0.0661603	-3.91789	0.000268829	0.00336782	down	yes
gene-AB205_0135780	AB205_0135780	UCKL1	sp|Q9NWZ5|UCKL1_HUMAN	Uridine-cytidine kinase-like 1 OS=Homo sapiens GN=UCKL1 PE=1 SV=2	rna-gnl|WGS:LIAG|AB205_0135780_mRNA	GO:0004849(uridine kinase activity);GO:0005829(cytosol);GO:0006206(pyrimidine nucleobase metabolic process);GO:0043097(pyrimidine nucleoside salvage)	00240(Pyrimidine metabolism);00983(Drug metabolism - other enzymes)	K00876	EC:2.7.1.48	PREDICTED: uridine-cytidine kinase-like 1 [Nanorana parkeri]	NA	2.09333	0.775729	1.90981	3.51829	3.42283	4.14446	0.431089	-1.21394	0.0164874	0.0893599	down	yes
gene-AB205_0135900	AB205_0135900	ADPRH	sp|P54922|ADPRH_HUMAN	[Protein ADP-ribosylarginine] hydrolase OS=Homo sapiens GN=ADPRH PE=1 SV=1	rna-gnl|WGS:LIAG|AB205_0135900_mRNA	GO:0003875(ADP-ribosylarginine hydrolase activity);GO:0005096(GTPase activator activity);GO:0005622(intracellular);GO:0006464(cellular protein modification process);GO:0006886(intracellular protein transport);GO:0012505(endomembrane system);GO:0017137(Rab GTPase binding);GO:0031338(regulation of vesicle fusion);GO:0090630(activation of GTPase activity)	NA	NA	NA	hypothetical protein AB205_0135900 [Rana catesbeiana]	NA	3.96868	5.2572	3.9252	9.89118	8.83672	10.9659	0.442891	-1.17498	2.07003e-05	0.000351746	down	yes
gene-AB205_0135960	AB205_0135960	FOXJ1-B	sp|Q708W1|FXJ1B_XENLA	Forkhead box protein J1-B OS=Xenopus laevis GN=foxj1-b PE=2 SV=1	rna-gnl|WGS:LIAG|AB205_0135960_mRNA	GO:0003677(DNA binding);GO:0003700(DNA binding transcription factor activity);GO:0005634(nucleus);GO:0006355(regulation of transcription, DNA-templated);GO:0060271(cilium assembly)	NA	NA	NA	Forkhead box protein J1 [Rana catesbeiana]	NA	0.0001	0.0001	0.0001	1.75607	1.2753	1.43064	6.72343e-05	-13.8604	1.38741e-21	2.47541e-19	down	yes
gene-AB205_0137640	AB205_0137640	ALOX12B	sp|O70582|LX12B_MOUSE	Arachidonate 12-lipoxygenase, 12R-type OS=Mus musculus GN=Alox12b PE=1 SV=1	rna-gnl|WGS:LIAG|AB205_0137640_mRNA	GO:0004052(arachidonate 12-lipoxygenase activity);GO:0005506(iron ion binding);GO:0006497(protein lipidation);GO:0010628(positive regulation of gene expression);GO:0019369(arachidonic acid metabolic process);GO:0019372(lipoxygenase pathway);GO:0043410(positive regulation of MAPK cascade);GO:0043651(linoleic acid metabolic process);GO:0046513(ceramide biosynthetic process);GO:0055114(oxidation-red…	NA	NA	NA	hypothetical protein AB205_0137640 [Rana catesbeiana]	NA	172.3	173.492	179.722	638.01	653.751	713.143	0.262114	-1.93173	6.04375e-54	1.11427e-50	down	yes
gene-AB205_0137830	AB205_0137830		-		rna-gnl|WGS:LIAG|AB205_0137830_mRNA	NA	NA	NA	NA	hypothetical protein AB205_0137830, partial [Rana catesbeiana]	NA	1.63609	0.694909	1.45128	0.48049	0.482764	0.0001	3.92615	1.97311	0.0451339	0.180503	up	yes
gene-AB205_0137860	AB205_0137860	NLRP3	sp|Q96P20|NLRP3_HUMAN	NACHT, LRR and PYD domains-containing protein 3 OS=Homo sapiens GN=NLRP3 PE=1 SV=3	rna-gnl|WGS:LIAG|AB205_0137860_mRNA	GO:0002674(negative regulation of acute inflammatory response);GO:0005524(ATP binding);GO:0005634(nucleus);GO:0006919(activation of cysteine-type endopeptidase activity involved in apoptotic process);GO:0006954(inflammatory response);GO:0008134(transcription factor binding);GO:0032088(negative regulation of NF-kappaB transcription factor activity);GO:0032611(interleukin-1 beta production);GO:0032…	04621(NOD-like receptor signaling pathway)	K20865	NA	hypothetical protein AB205_0137860 [Rana catesbeiana]	NA	0.900535	1.25298	0.759978	4.39961	2.14312	3.4516	0.291515	-1.77836	1.301e-06	3.04908e-05	down	yes
gene-AB205_0138350	AB205_0138350	COL6A3	sp|P12111|CO6A3_HUMAN	Collagen alpha-3(VI) chain OS=Homo sapiens GN=COL6A3 PE=1 SV=5	rna-gnl|WGS:LIAG|AB205_0138350_mRNA	GO:0004867(serine-type endopeptidase inhibitor activity);GO:0005581(collagen trimer);GO:0005615(extracellular space);GO:0010951(negative regulation of endopeptidase activity);GO:0042383(sarcolemma);GO:0070062(extracellular exosome)	04512(ECM-receptor interaction);04510(Focal adhesion)	K06238	NA	hypothetical protein AB205_0138350, partial [Rana catesbeiana]	NA	0.441896	0.698255	0.923924	1.28384	1.74432	1.81683	0.426023	-1.231	0.0280335	0.130855	down	yes
gene-AB205_0138420	AB205_0138420	HTR2B	sp|P41595|5HT2B_HUMAN	5-hydroxytryptamine receptor 2B OS=Homo sapiens GN=HTR2B PE=1 SV=1	rna-gnl|WGS:LIAG|AB205_0138420_mRNA	GO:0001755(neural crest cell migration);GO:0001938(positive regulation of endothelial cell proliferation);GO:0001965(G-protein alpha-subunit binding);GO:0002031(G-protein coupled receptor internalization);GO:0003007(heart morphogenesis);GO:0003300(cardiac muscle hypertrophy);GO:0004993(G-protein coupled serotonin receptor activity);GO:0005096(GTPase activator activity);GO:0005737(cytoplasm);GO:00…	04020(Calcium signaling pathway);04080(Neuroactive ligand-receptor interaction);04540(Gap junction)	K04157	NA	hypothetical protein AB205_0138420, partial [Rana catesbeiana]	NA	0.095609	0.450339	0.0001	1.09542	0.653034	1.00593	0.198247	-2.33463	0.015986	0.0872408	down	yes
gene-AB205_0138810	AB205_0138810	CYP2G1	sp|P24461|CP2G1_RABIT	Cytochrome P450 2G1 OS=Oryctolagus cuniculus GN=CYP2G1 PE=1 SV=1	rna-gnl|WGS:LIAG|AB205_0138810A_mRNA;rna-gnl|WGS:LIAG|AB205_0138810B_mRNA	GO:0008392(arachidonic acid epoxygenase activity);GO:0008395(steroid hydroxylase activity);GO:0019373(epoxygenase P450 pathway);GO:0019373(epoxygenase P450 pathway)	NA	NA	NA	Cytochrome P450 2G1 [Rana catesbeiana];hypothetical protein AB205_0138810 [Rana catesbeiana]	NA	2.49096	2.45903	1.8239	4.98964	5.59107	5.85536	0.412136	-1.27881	3.40896e-07	8.95721e-06	down	yes
gene-AB205_0138850	AB205_0138850		-		rna-gnl|WGS:LIAG|AB205_0138850_mRNA	NA	NA	NA	NA	hypothetical protein AB205_0138850 [Rana catesbeiana]	NA	1.36989	0.7497	0.863547	2.06874	1.85189	2.05219	0.499452	-1.00158	0.0264093	0.125868	down	yes
gene-AB205_0138880	AB205_0138880	-	sp|P19799|TRY1_XENLA	Trypsin OS=Xenopus laevis PE=2 SV=1	rna-gnl|WGS:LIAG|AB205_0138880_mRNA	GO:0004252(serine-type endopeptidase activity);GO:0005615(extracellular space);GO:0006508(proteolysis)	04080(Neuroactive ligand-receptor interaction)	K01312	EC:3.4.21.4	hypothetical protein AB205_0138880, partial [Rana catesbeiana]	NA	1.7487	0.867086	0.0001	4.09277	3.35076	6.86261	0.18285	-2.45127	0.00583705	0.0404445	down	yes
gene-AB205_0140280	AB205_0140280	CST7	sp|O89098|CYTF_MOUSE	Cystatin-F OS=Mus musculus GN=Cst7 PE=2 SV=1	rna-gnl|WGS:LIAG|AB205_0140280_mRNA	GO:0002020(protease binding);GO:0004869(cysteine-type endopeptidase inhibitor activity);GO:0005615(extracellular space);GO:2000117(negative regulation of cysteine-type endopeptidase activity)	NA	NA	NA	hypothetical protein AB205_0140280, partial [Rana catesbeiana]	NA	4.26097	3.13085	3.70844	0.836489	1.07196	0.603358	4.41923	2.1438	1.98684e-07	5.57827e-06	up	yes
gene-AB205_0140780	AB205_0140780	-	sp|P68512|FEL_CYPCA	Fish-egg lectin OS=Cyprinus carpio PE=1 SV=1	rna-gnl|WGS:LIAG|AB205_0140780_mRNA	GO:0000421(autophagosome membrane);GO:0005765(lysosomal membrane);GO:0032266(phosphatidylinositol-3-phosphate binding);GO:0097352(autophagosome maturation)	NA	NA	NA	hypothetical protein AB205_0140780, partial [Rana catesbeiana]	NA	73.0293	73.3008	72.3895	133.848	153.32	158.672	0.490578	-1.02745	2.07304e-14	1.911e-12	down	yes
gene-AB205_0141110	AB205_0141110	CTHRC1	sp|Q96CG8|CTHR1_HUMAN	Collagen triple helix repeat-containing protein 1 OS=Homo sapiens GN=CTHRC1 PE=1 SV=1	rna-gnl|WGS:LIAG|AB205_0141110_mRNA	GO:0005109(frizzled binding);GO:0005581(collagen trimer);GO:0005615(extracellular space);GO:0005737(cytoplasm);GO:0016477(cell migration);GO:0017147(Wnt-protein binding);GO:0032092(positive regulation of protein binding);GO:0033690(positive regulation of osteoblast proliferation);GO:0043932(ossification involved in bone remodeling);GO:0045669(positive regulation of osteoblast differentiation);GO:…	NA	NA	NA	hypothetical protein AB205_0141110, partial [Rana catesbeiana]	NA	17.6999	20.8628	23.233	47.1547	40.4765	50.3982	0.4477	-1.15939	5.6173e-11	3.13831e-09	down	yes
gene-AB205_0141130	AB205_0141130	IL16	sp|Q14005|IL16_HUMAN	Pro-interleukin-16 OS=Homo sapiens GN=IL16 PE=1 SV=4	rna-gnl|WGS:LIAG|AB205_0141130_mRNA	GO:0005125(cytokine activity);GO:0005634(nucleus);GO:0005737(cytoplasm);GO:0005886(plasma membrane);GO:0030595(leukocyte chemotaxis);GO:0050930(induction of positive chemotaxis)	NA	NA	NA	hypothetical protein AB205_0141130 [Rana catesbeiana]	NA	17.3975	15.4027	15.8638	7.52953	7.50907	6.63128	2.2457	1.16717	7.66216e-13	3.88895e-11	up	yes
gene-AB205_0141170	AB205_0141170	ATP6V1D	sp|P39942|VATD_BOVIN	V-type proton ATPase subunit D OS=Bos taurus GN=ATP6V1D PE=1 SV=1	rna-gnl|WGS:LIAG|AB205_0141170A_mRNA;rna-gnl|WGS:LIAG|AB205_0141170B_mRNA	GO:0005765(lysosomal membrane);GO:0005813(centrosome);GO:0005929(cilium);GO:0033176(proton-transporting V-type ATPase complex);GO:0042626(ATPase activity, coupled to transmembrane movement of substances);GO:0055085(transmembrane transport);GO:0061512(protein localization to cilium);GO:0070062(extracellular exosome);GO:0070062(extracellular exosome)	00190(Oxidative phosphorylation);04150(mTOR signaling pathway);04145(Phagosome);04145(Phagosome)	K02149	NA	hypothetical protein AB205_0141170, partial [Rana catesbeiana]	NA	556.867	576.748	586.132	295.213	285.544	274.496	2.01081	1.00778	1.34636e-20	2.12763e-18	up	yes
gene-AB205_0141230	AB205_0141230	PKD1	sp|P98161|PKD1_HUMAN	Polycystin-1 OS=Homo sapiens GN=PKD1 PE=1 SV=3	rna-gnl|WGS:LIAG|AB205_0141230_mRNA	GO:0005262(calcium channel activity);GO:0016020(membrane);GO:0050982(detection of mechanical stimulus)	NA	NA	NA	hypothetical protein AB205_0141230, partial [Rana catesbeiana]	NA	0.0001	0.268578	0.180504	1.71584	1.30346	1.17983	0.10697	-3.22472	0.000136709	0.00188095	down	yes
gene-AB205_0141330	AB205_0141330	PTPRH	sp|Q9HD43|PTPRH_HUMAN	Receptor-type tyrosine-protein phosphatase H OS=Homo sapiens GN=PTPRH PE=1 SV=3	rna-gnl|WGS:LIAG|AB205_0141330_mRNA	GO:0005001(transmembrane receptor protein tyrosine phosphatase activity);GO:0005515(protein binding);GO:0005737(cytoplasm);GO:0005887(integral component of plasma membrane);GO:0006470(protein dephosphorylation);GO:0006915(apoptotic process);GO:0035335(peptidyl-tyrosine dephosphorylation)	04520(Adherens junction)	K05698	EC:3.1.3.48	hypothetical protein AB205_0125210, partial [Rana catesbeiana]	NA	0.790034	0.382086	0.629012	3.28121	0.817079	1.64597	0.313553	-1.67322	0.032827	0.146189	down	yes
gene-AB205_0141530	AB205_0141530	UMODL1	sp|Q5DID0|UROL1_HUMAN	Uromodulin-like 1 OS=Homo sapiens GN=UMODL1 PE=2 SV=2	rna-gnl|WGS:LIAG|AB205_0141530_mRNA	GO:0005509(calcium ion binding);GO:0005615(extracellular space);GO:0007338(single fertilization);GO:0009897(external side of plasma membrane);GO:0010466(negative regulation of peptidase activity);GO:0010468(regulation of gene expression);GO:0016021(integral component of membrane);GO:0030414(peptidase inhibitor activity);GO:0042981(regulation of apoptotic process);GO:0048609(multicellular organism…	NA	NA	NA	hypothetical protein AB205_0141530, partial [Rana catesbeiana]	NA	2.80521	3.36876	3.24793	0.848145	1.93319	0.670235	2.72975	1.44877	0.00791728	0.051309	up	yes
gene-AB205_0141930	AB205_0141930	NF1	sp|P21359|NF1_HUMAN	Neurofibromin OS=Homo sapiens GN=NF1 PE=1 SV=2	rna-gnl|WGS:LIAG|AB205_0141930_mRNA	GO:0005096(GTPase activator activity);GO:0005737(cytoplasm);GO:0031235(intrinsic component of the cytoplasmic side of the plasma membrane);GO:0046580(negative regulation of Ras protein signal transduction)	04010(MAPK signaling pathway)	K08052	NA	hypothetical protein AB205_0141930 [Rana catesbeiana]	NA	0.305298	0.0001	0.0001	0.866831	0.211927	1.02546	0.145183	-2.78405	0.0274109	0.12903	down	yes
gene-AB205_0142350	AB205_0142350	-	sp|P10667|MUA1_XENLA	Integumentary mucin A.1 OS=Xenopus laevis PE=1 SV=1	rna-gnl|WGS:LIAG|AB205_0142350_mRNA	GO:0010906(regulation of glucose metabolic process);GO:0030141(secretory granule)	NA	NA	NA	hypothetical protein AB205_0142350, partial [Rana catesbeiana]	NA	0.705445	0.0001	0.0001	2.18217	1.97863	3.4025	0.0932985	-3.422	0.00195316	0.0168928	down	yes
gene-AB205_0142560	AB205_0142560	TSPAN18	sp|Q96SJ8|TSN18_HUMAN	Tetraspanin-18 OS=Homo sapiens GN=TSPAN18 PE=2 SV=1	rna-gnl|WGS:LIAG|AB205_0142560_mRNA	GO:0005887(integral component of plasma membrane);GO:0007166(cell surface receptor signaling pathway)	NA	NA	NA	hypothetical protein AB205_0142560, partial [Rana catesbeiana]	NA	1.16768	1.51359	1.66078	2.23341	3.61471	4.14894	0.434332	-1.20313	0.0435266	0.176143	down	yes
gene-AB205_0142670	AB205_0142670	RASAL3	sp|Q8C2K5|RASL3_MOUSE	RAS protein activator like-3 OS=Mus musculus GN=Rasal3 PE=1 SV=1	rna-gnl|WGS:LIAG|AB205_0142670_mRNA	GO:0005096(GTPase activator activity);GO:0005737(cytoplasm);GO:0031235(intrinsic component of the cytoplasmic side of the plasma membrane);GO:0046580(negative regulation of Ras protein signal transduction)	04210(Apoptosis)	K19901	NA	hypothetical protein AB205_0142670, partial [Rana catesbeiana]	NA	5.12818	8.9973	5.97974	2.96166	1.66018	3.31518	2.5331	1.3409	0.000492412	0.00559246	up	yes
gene-AB205_0143470	AB205_0143470		-		rna-gnl|WGS:LIAG|AB205_0143470_mRNA	GO:0005509(calcium ion binding)	NA	NA	NA	PREDICTED: EF-hand calcium-binding domain-containing protein 6-like [Nanorana parkeri]	NA	0.0001	0.274406	0.460008	2.01287	2.85952	0.664013	0.13267	-2.91409	0.00226797	0.0190496	down	yes
gene-AB205_0143790	AB205_0143790		-		rna-gnl|WGS:LIAG|AB205_0143790_mRNA	NA	NA	NA	NA	hypothetical protein AB205_0143790 [Rana catesbeiana]	NA	1.86465	1.23901	1.0408	6.22837	4.32216	4.36774	0.277812	-1.84782	0.000379518	0.00450454	down	yes
gene-AB205_0144040	AB205_0144040		-		rna-gnl|WGS:LIAG|AB205_0144040A_mRNA;rna-gnl|WGS:LIAG|AB205_0144040B_mRNA	NA	NA	NA	NA	hypothetical protein AB205_0144040, partial [Rana catesbeiana]	NA	1.12895	0.468784	1.36999	0.141709	0.541738	0.0001	4.34164	2.11824	0.0421972	0.172309	up	yes
gene-AB205_0144170	AB205_0144170	THSD4	sp|Q3UTY6|THSD4_MOUSE	Thrombospondin type-1 domain-containing protein 4 OS=Mus musculus GN=Thsd4 PE=1 SV=2	rna-gnl|WGS:LIAG|AB205_0144170_mRNA	GO:0002020(protease binding);GO:0004222(metalloendopeptidase activity);GO:0005614(interstitial matrix);GO:0006508(proteolysis);GO:0030198(extracellular matrix organization);GO:0043065(positive regulation of apoptotic process)	NA	NA	NA	hypothetical protein AB205_0144170, partial [Rana catesbeiana]	NA	0.1744	0.730108	0.547994	1.07773	1.27326	1.55509	0.371857	-1.42718	0.00900709	0.0568053	down	yes
gene-AB205_0144640	AB205_0144640	-	sp|P15156|CASP_MESAU	Calcium-dependent serine proteinase OS=Mesocricetus auratus PE=1 SV=1	rna-gnl|WGS:LIAG|AB205_0144640_mRNA	GO:0004252(serine-type endopeptidase activity);GO:0005509(calcium ion binding);GO:0005576(extracellular region);GO:0006508(proteolysis);GO:0006958(complement activation, classical pathway);GO:0045087(innate immune response)	NA	NA	NA	hypothetical protein AB205_0144640, partial [Rana catesbeiana]	NA	3.87598	5.52266	5.39735	11.0869	11.8602	10.1332	0.447274	-1.16077	2.90829e-06	6.27125e-05	down	yes
gene-AB205_0144890	AB205_0144890	CYP2D6	sp|P10635|CP2D6_HUMAN	Cytochrome P450 2D6 OS=Homo sapiens GN=CYP2D6 PE=1 SV=2	rna-gnl|WGS:LIAG|AB205_0144890_mRNA	GO:0008392(arachidonic acid epoxygenase activity);GO:0008395(steroid hydroxylase activity);GO:0019373(epoxygenase P450 pathway)	NA	NA	NA	hypothetical protein AB205_0144890, partial [Rana catesbeiana]	NA	5.13958	4.76722	2.57188	12.5189	12.7492	3.93096	0.427365	-1.22646	0.0294912	0.135669	down	yes
gene-AB205_0145240	AB205_0145240	PSCA	sp|P57096|PSCA_MOUSE	Prostate stem cell antigen OS=Mus musculus GN=Psca PE=2 SV=1	rna-gnl|WGS:LIAG|AB205_0145240_mRNA	GO:0070062(extracellular exosome)	NA	NA	NA	hypothetical protein AB205_0145240 [Rana catesbeiana]	NA	10.8967	6.35161	6.85632	3.42613	3.78612	3.39967	2.27147	1.18362	0.00345357	0.0272882	up	yes
gene-AB205_0145370	AB205_0145370	-	sp|P56217|LEG1_RHIAE	Galectin-1 OS=Rhinella arenarum PE=1 SV=2	rna-gnl|WGS:LIAG|AB205_0145370_mRNA	GO:0002317(plasma cell differentiation);GO:0005615(extracellular space);GO:0005622(intracellular);GO:0006915(apoptotic process);GO:0007165(signal transduction);GO:0030246(carbohydrate binding);GO:0031295(T cell costimulation);GO:0043123(positive regulation of I-kappaB kinase/NF-kappaB signaling);GO:0045445(myoblast differentiation);GO:0046598(positive regulation of viral entry into host cell);GO:…	NA	NA	NA	hypothetical protein AB205_0041800, partial [Rana catesbeiana]	NA	0.663656	0.0001	0.0001	3.44384	2.54444	0.545099	0.10161	-3.29889	0.00833322	0.053532	down	yes
gene-AB205_0145710	AB205_0145710	CCL20	-		rna-gnl|WGS:LIAG|AB205_0145710_mRNA	GO:0002548(monocyte chemotaxis);GO:0005615(extracellular space);GO:0006954(inflammatory response);GO:0007186(G-protein coupled receptor signaling pathway);GO:0008009(chemokine activity);GO:0030593(neutrophil chemotaxis);GO:0043547(positive regulation of GTPase activity);GO:0048020(CCR chemokine receptor binding);GO:0048247(lymphocyte chemotaxis);GO:0070098(chemokine-mediated signaling pathway);GO…	04060(Cytokine-cytokine receptor interaction)	K14625	NA	C-C motif chemokine 20 [Rana catesbeiana]	NA	171.938	168.507	174.657	58.3713	63.6262	60.4403	2.82343	1.49745	3.16374e-38	1.66654e-35	up	yes
gene-AB205_0145930	AB205_0145930	CTSL	sp|Q9GKL8|CATL1_CHLAE	Cathepsin L1 OS=Chlorocebus aethiops GN=CTSL PE=1 SV=1	rna-gnl|WGS:LIAG|AB205_0145930_mRNA	GO:0004197(cysteine-type endopeptidase activity);GO:0005615(extracellular space);GO:0005764(lysosome);GO:0051603(proteolysis involved in cellular protein catabolic process)	04145(Phagosome);04142(Lysosome);04140(Autophagy - animal);04210(Apoptosis)	K01365	EC:3.4.22.15	hypothetical protein AB205_0145930, partial [Rana catesbeiana]	NA	4.78903	4.23103	6.19393	13.3149	11.8622	5.31213	0.498996	-1.0029	0.00188342	0.0163922	down	yes
gene-AB205_0146000	AB205_0146000	-	sp|Q90501|TBFA_EPTST	Thread biopolymer filament subunit alpha OS=Eptatretus stoutii PE=1 SV=1	rna-gnl|WGS:LIAG|AB205_0146000_mRNA	GO:0005198(structural molecule activity);GO:0005882(intermediate filament)	NA	NA	NA	hypothetical protein AB205_0146000, partial [Rana catesbeiana]	NA	3.01668	3.08511	2.17675	0.578528	0.368024	0.229879	7.037	2.81496	1.49047e-09	6.34139e-08	up	yes
gene-AB205_0146260	AB205_0146260		-		rna-gnl|WGS:LIAG|AB205_0146260A_mRNA;rna-gnl|WGS:LIAG|AB205_0146260B_mRNA	NA	NA	NA	NA	hypothetical protein AB205_0146260, partial [Rana catesbeiana]	NA	3.9862	5.06559	4.56101	3.50281	1.22939	0.9598	2.39157	1.25796	0.00499153	0.0359478	up	yes
gene-AB205_0146580	AB205_0146580	PCK1	sp|P05153|PCKGC_CHICK	Phosphoenolpyruvate carboxykinase, cytosolic [GTP] OS=Gallus gallus GN=PCK1 PE=2 SV=1	rna-gnl|WGS:LIAG|AB205_0146580_mRNA	GO:0004613(phosphoenolpyruvate carboxykinase (GTP) activity);GO:0005525(GTP binding);GO:0006094(gluconeogenesis)	00010(Glycolysis / Gluconeogenesis);00020(Citrate cycle (TCA cycle));00620(Pyruvate metabolism);04068(FoxO signaling pathway);04910(Insulin signaling pathway);04920(Adipocytokine signaling pathway);03320(PPAR signaling pathway)	K01596	EC:4.1.1.32	hypothetical protein AB205_0146580 [Rana catesbeiana]	NA	1.8986	2.04396	2.31494	9.53937	9.53635	10.1002	0.214475	-2.22112	6.4661e-33	2.46648e-30	down	yes
gene-AB205_0146820	AB205_0146820		-		rna-gnl|WGS:LIAG|AB205_0146820_mRNA	NA	NA	NA	NA	hypothetical protein AB205_0146820, partial [Rana catesbeiana]	NA	0.849999	2.05944	1.33949	3.69823	2.58591	3.19812	0.448091	-1.15814	0.0341122	0.150219	down	yes
gene-AB205_0146900	AB205_0146900	-	sp|P02011|HBA3_LITCT	Hemoglobin subunit alpha-3 OS=Lithobates catesbeiana PE=1 SV=1	rna-gnl|WGS:LIAG|AB205_0146900_mRNA	GO:0005344(oxygen carrier activity);GO:0005506(iron ion binding);GO:0005833(hemoglobin complex);GO:0015671(oxygen transport);GO:0019825(oxygen binding);GO:0020037(heme binding)	NA	NA	NA	Hemoglobin subunit alpha-3 [Rana catesbeiana]	NA	4381.82	4310.16	4485.37	14212	14201.9	14896.6	0.304253	-1.71666	3.91334e-60	1.08223e-56	down	yes
gene-AB205_0147430	AB205_0147430	GFI1B	sp|Q6DCW1|GFI1B_XENLA	Zinc finger protein Gfi-1b OS=Xenopus laevis GN=gfi1b PE=2 SV=1	rna-gnl|WGS:LIAG|AB205_0147430_mRNA	GO:0001085(RNA polymerase II transcription factor binding);GO:0003677(DNA binding);GO:0005667(transcription factor complex);GO:0006351(transcription, DNA-templated);GO:0006355(regulation of transcription, DNA-templated);GO:0016363(nuclear matrix);GO:0030097(hemopoiesis);GO:0046872(metal ion binding);GO:0051569(regulation of histone H3-K4 methylation)	NA	NA	NA	hypothetical protein AB205_0147430, partial [Rana catesbeiana]	NA	0.81343	1.56878	2.19272	5.40108	4.60317	5.04754	0.303946	-1.71811	7.12052e-05	0.00104883	down	yes
gene-AB205_0148210	AB205_0148210	CHRD	sp|Q91713|CHRD_XENLA	Chordin OS=Xenopus laevis GN=chrd PE=1 SV=1	rna-gnl|WGS:LIAG|AB205_0148210_mRNA	GO:0005515(protein binding);GO:0005576(extracellular region);GO:0008201(heparin binding);GO:0009798(axis specification);GO:0036342(post-anal tail morphogenesis);GO:0043009(chordate embryonic development);GO:0045545(syndecan binding);GO:0048793(pronephros development)	04350(TGF-beta signaling pathway)	K04657	NA	hypothetical protein AB205_0148210, partial [Rana catesbeiana]	NA	0.327874	0.219471	0.127417	0.489412	0.592033	0.611878	0.398484	-1.32741	0.0490084	0.190355	down	yes
gene-AB205_0148640	AB205_0148640	KANSL1L	sp|Q0IHW6|KAL1L_XENTR	KAT8 regulatory NSL complex subunit 1-like protein OS=Xenopus tropicalis GN=kansl1l PE=2 SV=1	rna-gnl|WGS:LIAG|AB205_0148640_mRNA	GO:0000123(histone acetyltransferase complex)	NA	NA	NA	hypothetical protein AB205_0148640 [Rana catesbeiana]	NA	0.0001	0.351306	0.0001	2.92359	0.855149	2.00563	0.0607682	-4.04054	0.000510224	0.00572833	down	yes
gene-AB205_0148690	AB205_0148690		-		rna-gnl|WGS:LIAG|AB205_0148690_mRNA	NA	04621(NOD-like receptor signaling pathway)	K20865	NA	hypothetical protein AB205_0148690, partial [Rana catesbeiana]	NA	10.3209	13.7627	17.5001	8.11939	7.2264	5.38207	2.00618	1.00445	0.00167457	0.0149993	up	yes
gene-AB205_0148810	AB205_0148810	UCP2	sp|Q9W725|UCP2_CYPCA	Mitochondrial uncoupling protein 2 OS=Cyprinus carpio GN=ucp2 PE=2 SV=1	rna-gnl|WGS:LIAG|AB205_0148810_mRNA	GO:0003735(structural constituent of ribosome);GO:0006412(translation)	NA	NA	NA	Mitochondrial uncoupling protein 2 [Rana catesbeiana]	NA	5.76708	8.02016	6.42088	0.0001	0.0001	0.243988	82.7564	6.3708	1.0045e-47	1.11118e-44	up	yes
gene-AB205_0148900	AB205_0148900	ABCD3	sp|P28288|ABCD3_HUMAN	ATP-binding cassette sub-family D member 3 OS=Homo sapiens GN=ABCD3 PE=1 SV=1	rna-gnl|WGS:LIAG|AB205_0148900_mRNA	GO:0005324(long-chain fatty acid transporter activity);GO:0005515(protein binding);GO:0005524(ATP binding);GO:0005743(mitochondrial inner membrane);GO:0005777(peroxisome);GO:0005778(peroxisomal membrane);GO:0005782(peroxisomal matrix);GO:0005829(cytosol);GO:0006633(fatty acid biosynthetic process);GO:0006635(fatty acid beta-oxidation);GO:0007031(peroxisome organization);GO:0014070(response to org…	02010(ABC transporters);04146(Peroxisome)	K05677	NA	hypothetical protein AB205_0148900 [Rana catesbeiana]	NA	50.82	50.27	56.86	26.35	21.36	22.02	2.26517	1.17962	9.11559e-17	6.93996e-15	up	yes
gene-AB205_0148950	AB205_0148950	EMP1	sp|P54848|EMP1_RAT	Epithelial membrane protein 1 OS=Rattus norvegicus GN=Emp1 PE=2 SV=1	rna-gnl|WGS:LIAG|AB205_0148950A_mRNA;rna-gnl|WGS:LIAG|AB205_0148950B_mRNA	GO:0003674(molecular_function);GO:0005886(plasma membrane);GO:0008150(biological_process);GO:0008219(cell death);GO:0016021(integral component of membrane);GO:0016049(cell growth);GO:0032060(bleb assembly);GO:0032060(bleb assembly)	NA	NA	NA	hypothetical protein AB205_0148950 [Rana catesbeiana];hypothetical protein AB205_0096500 [Rana catesbeiana]	NA	4.60119	4.99561	5.87834	2.82473	2.1178	1.79343	2.29739	1.2	6.03568e-06	0.000118591	up	yes
gene-AB205_0149000	AB205_0149000	-	sp|P18733|ZG66_XENLA	Gastrula zinc finger protein XlCGF66.1 (Fragment) OS=Xenopus laevis PE=2 SV=1	rna-gnl|WGS:LIAG|AB205_0149000_mRNA	GO:0003700(DNA binding transcription factor activity);GO:0006355(regulation of transcription, DNA-templated)	NA	NA	NA	hypothetical protein AB205_0149000 [Rana catesbeiana]	NA	5.55194	6.37669	5.17142	2.74733	3.83502	0.714221	2.34357	1.22871	0.0238112	0.116138	up	yes
gene-AB205_0149310	AB205_0149310	KMT2D	sp|O14686|KMT2D_HUMAN	Histone-lysine N-methyltransferase 2D OS=Homo sapiens GN=KMT2D PE=1 SV=2	rna-gnl|WGS:LIAG|AB205_0149310_mRNA	GO:0008168(methyltransferase activity);GO:0008270(zinc ion binding);GO:0008284(positive regulation of cell proliferation);GO:0032259(methylation);GO:0033148(positive regulation of intracellular estrogen receptor signaling pathway);GO:0035097(histone methyltransferase complex);GO:0043627(response to estrogen);GO:0044212(transcription regulatory region DNA binding);GO:0045944(positive regulation of…	00310(Lysine degradation)	K09187	EC:2.1.1.43	hypothetical protein AB205_0149310, partial [Rana catesbeiana]	NA	1.3881	1.12752	1.41296	3.24851	2.46618	2.62914	0.470836	-1.0867	5.89467e-09	2.32053e-07	down	yes
gene-AB205_0149620	AB205_0149620	GP2	sp|P25291|GP2_CANLF	Pancreatic secretory granule membrane major glycoprotein GP2 OS=Canis lupus familiaris GN=GP2 PE=1 SV=1	rna-gnl|WGS:LIAG|AB205_0149620_mRNA	GO:0070062(extracellular exosome)	NA	NA	NA	hypothetical protein AB205_0149620, partial [Rana catesbeiana]	NA	26.0796	27.8196	25.102	9.39263	9.39321	12.4063	2.53273	1.34069	1.79388e-10	9.02668e-09	up	yes
gene-AB205_0149650	AB205_0149650	PLA2G4C	sp|Q9UP65|PA24C_HUMAN	Cytosolic phospholipase A2 gamma OS=Homo sapiens GN=PLA2G4C PE=1 SV=2	rna-gnl|WGS:LIAG|AB205_0149650_mRNA	GO:0005635(nuclear envelope);GO:0005654(nucleoplasm);GO:0005938(cell cortex);GO:0046475(glycerophospholipid catabolic process);GO:0047499(calcium-independent phospholipase A2 activity)	00564(Glycerophospholipid metabolism);00565(Ether lipid metabolism);00590(Arachidonic acid metabolism);00591(Linoleic acid metabolism);00592(alpha-Linolenic acid metabolism);04010(MAPK signaling pathway);04370(VEGF signaling pathway);04217(Necroptosis);04912(GnRH signaling pathway);04270(Vascular smooth muscle contraction)	K16342	EC:3.1.1.4	hypothetical protein AB205_0149650 [Rana catesbeiana]	NA	10.3555	10.365	10.5063	1.67621	1.97293	0.0001	8.55704	3.09711	3.18103e-06	6.8063e-05	up	yes
gene-AB205_0149690	AB205_0149690	PTCH1	sp|Q98864|PTC1_DANRE	Protein patched homolog 1 OS=Danio rerio GN=ptch1 PE=2 SV=1	rna-gnl|WGS:LIAG|AB205_0149690_mRNA	GO:0001649(osteoblast differentiation);GO:0007224(smoothened signaling pathway);GO:0008158(hedgehog receptor activity);GO:0009954(proximal/distal pattern formation);GO:0010002(cardioblast differentiation);GO:0016020(membrane);GO:0016021(integral component of membrane);GO:0031290(retinal ganglion cell axon guidance);GO:0043010(camera-type eye development);GO:0045879(negative regulation of smoothen…	04340(Hedgehog signaling pathway)	K06225	NA	hypothetical protein AB205_0149690, partial [Rana catesbeiana]	NA	0.881562	0.77022	0.0001	2.54266	4.42587	1.81	0.188173	-2.40987	0.00655369	0.0443406	down	yes
gene-AB205_0149890	AB205_0149890	IFT80	sp|Q8K057|IFT80_MOUSE	Intraflagellar transport protein 80 homolog OS=Mus musculus GN=Ift80 PE=1 SV=1	rna-gnl|WGS:LIAG|AB205_0149890_mRNA	GO:0005813(centrosome);GO:0005929(cilium);GO:0030992(intraciliary transport particle B)	NA	NA	NA	PREDICTED: intraflagellar transport protein 80 homolog [Nanorana parkeri]	NA	2.63815	3.2025	2.75241	5.40266	5.97324	7.08254	0.465535	-1.10304	2.34098e-07	6.39406e-06	down	yes
gene-AB205_0149960	AB205_0149960		-		rna-gnl|WGS:LIAG|AB205_0149960_mRNA	NA	04060(Cytokine-cytokine receptor interaction);04620(Toll-like receptor signaling pathway);04622(RIG-I-like receptor signaling pathway);04623(Cytosolic DNA-sensing pathway)	K12671	NA	hypothetical protein AB205_0149960 [Rana catesbeiana]	NA	1.8199	2.14782	2.54325	5.35934	4.74966	5.70895	0.411619	-1.28062	3.2776e-06	6.97247e-05	down	yes
gene-AB205_0150180	AB205_0150180	CLDN1	sp|O95832|CLD1_HUMAN	Claudin-1 OS=Homo sapiens GN=CLDN1 PE=1 SV=1	rna-gnl|WGS:LIAG|AB205_0150180B_mRNA;rna-gnl|WGS:LIAG|AB205_0150180A_mRNA	GO:0005198(structural molecule activity);GO:0005887(integral component of plasma membrane);GO:0005923(bicellular tight junction);GO:0016324(apical plasma membrane);GO:0016328(lateral plasma membrane);GO:0016338(calcium-independent cell-cell adhesion via plasma membrane cell-adhesion molecules);GO:0042802(identical protein binding);GO:0051260(protein homooligomerization);GO:0051291(protein heteroo…	04514(Cell adhesion molecules (CAMs));04530(Tight junction);04530(Tight junction)	K06087	NA	hypothetical protein AB205_0150180 [Rana catesbeiana]	NA	65.18	58.79	62.54	238.97	247.67	237.82	0.257447	-1.95765	2.72182e-55	6.63103e-53	down	yes
gene-AB205_0150720	AB205_0150720	TNIP2	sp|Q8NFZ5|TNIP2_HUMAN	TNFAIP3-interacting protein 2 OS=Homo sapiens GN=TNIP2 PE=1 SV=1	rna-gnl|WGS:LIAG|AB205_0150720_mRNA	GO:0005634(nucleus);GO:0008385(IkappaB kinase complex);GO:0043123(positive regulation of I-kappaB kinase/NF-kappaB signaling);GO:0070530(K63-linked polyubiquitin modification-dependent protein binding)	NA	NA	NA	hypothetical protein AB205_0150720, partial [Rana catesbeiana]	NA	91.8029	82.1479	86.6741	26.8287	23.4868	27.9381	3.33051	1.73574	5.44063e-44	5.01536e-41	up	yes
gene-AB205_0150770	AB205_0150770	ITGB1	sp|P07228|ITB1_CHICK	Integrin beta-1 OS=Gallus gallus GN=ITGB1 PE=1 SV=1	rna-gnl|WGS:LIAG|AB205_0150770B_mRNA;rna-gnl|WGS:LIAG|AB205_0150770A_mRNA	GO:0000082(G1/S transition of mitotic cell cycle);GO:0001708(cell fate specification);GO:0001968(fibronectin binding);GO:0002020(protease binding);GO:0002042(cell migration involved in sprouting angiogenesis);GO:0003779(actin binding);GO:0005178(integrin binding);GO:0005623(cell);GO:0005925(focal adhesion);GO:0007161(calcium-independent cell-matrix adhesion);GO:0007229(integrin-mediated signaling…	04512(ECM-receptor interaction);04514(Cell adhesion molecules (CAMs));04145(Phagosome);04510(Focal adhesion);04530(Tight junction);04810(Regulation of actin cytoskeleton);04810(Regulation of actin cytoskeleton)	K05719	NA	hypothetical protein AB205_0150770, partial [Rana catesbeiana];hypothetical protein AB205_0150770 [Rana catesbeiana]	NA	8.65246	7.71544	17.9777	23.6266	23.6157	25.5526	0.471813	-1.08371	0.00018408	0.00242995	down	yes
gene-AB205_0151150	AB205_0151150	KLF10	sp|O08876|KLF10_RAT	Krueppel-like factor 10 OS=Rattus norvegicus GN=Klf10 PE=2 SV=1	rna-gnl|WGS:LIAG|AB205_0151150_mRNA	GO:0000978(RNA polymerase II proximal promoter sequence-specific DNA binding);GO:0001046(core promoter sequence-specific DNA binding);GO:0003676(nucleic acid binding);GO:0005634(nucleus);GO:0006355(regulation of transcription, DNA-templated);GO:0006366(transcription by RNA polymerase II);GO:0007623(circadian rhythm);GO:0009267(cellular response to starvation);GO:0030282(bone mineralization);GO:00…	NA	NA	NA	hypothetical protein AB205_0151150 [Rana catesbeiana]	NA	63.3977	64.0304	57.3478	29.5955	27.4451	32.8592	2.05536	1.03939	4.03081e-18	5.24574e-16	up	yes
gene-AB205_0151850	AB205_0151850	HIF1A	sp|Q9I8A9|HIF1A_XENLA	Hypoxia-inducible factor 1-alpha OS=Xenopus laevis GN=hif1a PE=2 SV=1	rna-gnl|WGS:LIAG|AB205_0151850_mRNA	GO:0000981(RNA polymerase II transcription factor activity, sequence-specific DNA binding);GO:0045944(positive regulation of transcription by RNA polymerase II)	04140(Autophagy - animal);04137(Mitophagy - animal)	K08268	NA	hypothetical protein AB205_0151850 [Rana catesbeiana]	NA	342.05	326.69	330.25	100.93	94.06	109.08	3.28539	1.71607	2.40369e-78	3.27903e-76	up	yes
gene-AB205_0152110	AB205_0152110	SLC6A9	sp|A7Y2W8|SC6A9_XENLA	Sodium- and chloride-dependent glycine transporter 1 OS=Xenopus laevis GN=slc6a9 PE=2 SV=1	rna-gnl|WGS:LIAG|AB205_0152110_mRNA	GO:0005887(integral component of plasma membrane);GO:0015375(glycine:sodium symporter activity);GO:0060012(synaptic transmission, glycinergic)	NA	NA	NA	hypothetical protein AB205_0152110, partial [Rana catesbeiana]	NA	1.0202	1.14659	1.68146	0.472855	0.229026	0.18892	4.31999	2.11103	0.00481295	0.0349809	up	yes
gene-AB205_0152410	AB205_0152410	IQCD	sp|Q96DY2|IQCD_HUMAN	IQ domain-containing protein D OS=Homo sapiens GN=IQCD PE=2 SV=2	rna-gnl|WGS:LIAG|AB205_0152410_mRNA	GO:0003674(molecular_function);GO:0005575(cellular_component);GO:0008150(biological_process)	NA	NA	NA	hypothetical protein AB205_0152410, partial [Rana catesbeiana]	NA	3.27344	3.15787	2.83463	8.28895	6.84725	5.07902	0.458364	-1.12543	0.00103695	0.0101871	down	yes
gene-AB205_0153420	AB205_0153420	IGKV4-1	sp|P06312|KV401_HUMAN	Immunoglobulin kappa variable 4-1 OS=Homo sapiens GN=IGKV4-1 PE=1 SV=1	rna-gnl|WGS:LIAG|AB205_0153420_mRNA	GO:0002377(immunoglobulin production);GO:0005615(extracellular space);GO:0006955(immune response)	NA	NA	NA	hypothetical protein AB205_0153420 [Rana catesbeiana]	NA	2.40076	1.16098	1.57213	0.0001	0.0001	0.0001	17112.9	14.0628	4.23075e-08	1.38874e-06	up	yes
gene-AB205_0154020	AB205_0154020	BEST4	sp|Q8NFU0|BEST4_HUMAN	Bestrophin-4 OS=Homo sapiens GN=BEST4 PE=2 SV=1	rna-gnl|WGS:LIAG|AB205_0154020A_mRNA;rna-gnl|WGS:LIAG|AB205_0154020B_mRNA	GO:0005254(chloride channel activity);GO:0005887(integral component of plasma membrane);GO:0034707(chloride channel complex);GO:1902476(chloride transmembrane transport);GO:1902476(chloride transmembrane transport)	NA	NA	NA	hypothetical protein AB205_0154020, partial [Rana catesbeiana]	NA	0.0716011	0.1815	0.0001	0.695626	0.601306	0.249008	0.163784	-2.61013	0.00900598	0.0568053	down	yes
gene-AB205_0154050	AB205_0154050	KRT6A	sp|Q4FZU2|K2C6A_RAT	Keratin, type II cytoskeletal 6A OS=Rattus norvegicus GN=Krt6a PE=1 SV=1	rna-gnl|WGS:LIAG|AB205_0154050_mRNA	GO:0005198(structural molecule activity);GO:0045095(keratin filament)	NA	NA	NA	hypothetical protein AB205_0154050, partial [Rana catesbeiana]	NA	7.9499	7.41259	8.4836	0.0001	3.59138	0.97127	5.22626	2.38578	0.00600466	0.0413662	up	yes
gene-AB205_0155120	AB205_0155120	NEFH	sp|P12036|NFH_HUMAN	Neurofilament heavy polypeptide OS=Homo sapiens GN=NEFH PE=1 SV=4	rna-gnl|WGS:LIAG|AB205_0155120_mRNA	GO:0000226(microtubule cytoskeleton organization);GO:0001552(ovarian follicle atresia);GO:0005198(structural molecule activity);GO:0005200(structural constituent of cytoskeleton);GO:0005634(nucleus);GO:0005737(cytoplasm);GO:0005739(mitochondrion);GO:0005883(neurofilament);GO:0007409(axonogenesis);GO:0008017(microtubule binding);GO:0015643(toxic substance binding);GO:0019894(kinesin binding);GO:00…	NA	NA	NA	hypothetical protein AB205_0155120 [Rana catesbeiana]	NA	0.0001	0.0001	0.090426	0.239388	0.125225	0.264527	0.144047	-2.79538	0.0235198	0.115275	down	yes
gene-AB205_0156130	AB205_0156130	KRT13	sp|P13646|K1C13_HUMAN	Keratin, type I cytoskeletal 13 OS=Homo sapiens GN=KRT13 PE=1 SV=4;sp|Q6IFV4|K1C13_RAT	rna-gnl|WGS:LIAG|AB205_0156130B_mRNA;rna-gnl|WGS:LIAG|AB205_0156130A_mRNA	GO:0005198(structural molecule activity);GO:0005882(intermediate filament);GO:0005882(intermediate filament)	NA	NA	NA	hypothetical protein AB205_0156130, partial [Rana catesbeiana]	NA	0.506121	0.328645	0.29703	1.41167	1.93844	1.71242	0.223564	-2.16124	0.000113748	0.00159276	down	yes
gene-AB205_0157280	AB205_0157280	C18ORF25	sp|Q96B23|CR025_HUMAN	Uncharacterized protein C18orf25 OS=Homo sapiens GN=C18orf25 PE=1 SV=2	rna-gnl|WGS:LIAG|AB205_0157280_mRNA	GO:0005515(protein binding);GO:0016874(ligase activity)	NA	NA	NA	hypothetical protein AB205_0157280 [Rana catesbeiana]	NA	5.42649	4.97591	6.70055	0.943021	1.676	1.67144	3.98627	1.99504	9.57785e-14	8.15002e-12	up	yes
gene-AB205_0157330	AB205_0157330	MYBPC2	sp|Q5XKE0|MYPC2_MOUSE	Myosin-binding protein C, fast-type OS=Mus musculus GN=Mybpc2 PE=1 SV=1	rna-gnl|WGS:LIAG|AB205_0157330_mRNA	GO:0006936(muscle contraction)	NA	NA	NA	hypothetical protein AB205_0157330, partial [Rana catesbeiana]	NA	5.44562	3.59044	3.18016	14.062	10.0149	9.93039	0.359223	-1.47705	7.51909e-08	2.30405e-06	down	yes
gene-AB205_0157440	AB205_0157440	MYL3	sp|P85100|MYL3_BOVIN	Myosin light chain 3 OS=Bos taurus GN=MYL3 PE=1 SV=1	rna-gnl|WGS:LIAG|AB205_0157440_mRNA	GO:0002026(regulation of the force of heart contraction);GO:0003785(actin monomer binding);GO:0005509(calcium ion binding);GO:0006942(regulation of striated muscle contraction);GO:0016459(myosin complex);GO:0031672(A band);GO:0031674(I band);GO:0055010(ventricular cardiac muscle tissue morphogenesis);GO:0060048(cardiac muscle contraction)	04371(Apelin signaling pathway);04260(Cardiac muscle contraction);04261(Adrenergic signaling in cardiomyocytes)	K12749	NA	hypothetical protein AB205_0157440 [Rana catesbeiana]	NA	40.3927	35.9667	36.2835	132.012	114.777	107.706	0.317755	-1.65401	2.62528e-38	1.45204e-35	down	yes
gene-AB205_0157950	AB205_0157950	TCAIM	sp|Q8N3R3|TCAIM_HUMAN	T-cell activation inhibitor, mitochondrial OS=Homo sapiens GN=TCAIM PE=2 SV=2	rna-gnl|WGS:LIAG|AB205_0157950_mRNA	GO:0005739(mitochondrion)	NA	NA	NA	hypothetical protein AB205_0157950, partial [Rana catesbeiana]	NA	4.92405	1.07302	2.17964	7.00948	4.8418	6.09107	0.455721	-1.13378	0.0495004	0.191629	down	yes
gene-AB205_0158370	AB205_0158370	NAGK	sp|P81799|NAGK_RAT	N-acetyl-D-glucosamine kinase OS=Rattus norvegicus GN=Nagk PE=1 SV=4	rna-gnl|WGS:LIAG|AB205_0158370_mRNA	GO:0003674(molecular_function);GO:0005575(cellular_component);GO:0008150(biological_process)	00520(Amino sugar and nucleotide sugar metabolism)	K00884	EC:2.7.1.59	hypothetical protein AB205_0044950, partial [Rana catesbeiana]	NA	17.7544	20.0745	15.4156	0.278163	0.0001	1.06212	39.7231	5.31191	4.93289e-31	1.51577e-28	up	yes
gene-AB205_0158580	AB205_0158580	SIX1B	sp|Q6NZ04|SIX1B_DANRE	Homeobox protein six1b OS=Danio rerio GN=six1b PE=1 SV=1	rna-gnl|WGS:LIAG|AB205_0158580_mRNA	GO:0002074(extraocular skeletal muscle development);GO:0003677(DNA binding);GO:0003700(DNA binding transcription factor activity);GO:0005634(nucleus);GO:0005737(cytoplasm);GO:0006351(transcription, DNA-templated);GO:0006355(regulation of transcription, DNA-templated);GO:0006915(apoptotic process);GO:0007275(multicellular organism development);GO:0008283(cell proliferation);GO:0014857(regulation o…	NA	NA	NA	hypothetical protein AB205_0158580 [Rana catesbeiana]	NA	2.48726	2.46653	1.56337	7.45656	7.04977	5.00865	0.333957	-1.58227	3.27462e-06	6.97247e-05	down	yes
gene-AB205_0159130	AB205_0159130	ARHGEF40	sp|Q3UPH7|ARH40_MOUSE	Rho guanine nucleotide exchange factor 40 OS=Mus musculus GN=Arhgef40 PE=1 SV=1	rna-gnl|WGS:LIAG|AB205_0159130_mRNA	GO:0005089(Rho guanyl-nucleotide exchange factor activity);GO:0035023(regulation of Rho protein signal transduction);GO:0043547(positive regulation of GTPase activity)	NA	NA	NA	hypothetical protein AB205_0159130, partial [Rana catesbeiana]	NA	1.93001	1.86522	1.86122	4.78009	3.56098	4.05055	0.456474	-1.1314	5.38774e-08	1.74266e-06	down	yes
gene-AB205_0159820	AB205_0159820	INSRR	sp|P14617|INSRR_CAVPO	Insulin receptor-related protein OS=Cavia porcellus GN=INSRR PE=3 SV=1	rna-gnl|WGS:LIAG|AB205_0159820_mRNA	GO:0004714(transmembrane receptor protein tyrosine kinase activity);GO:0005524(ATP binding);GO:0007169(transmembrane receptor protein tyrosine kinase signaling pathway);GO:0016021(integral component of membrane);GO:0018108(peptidyl-tyrosine phosphorylation);GO:0030238(male sex determination);GO:0031532(actin cytoskeleton reorganization);GO:0043235(receptor complex);GO:0043548(phosphatidylinositol…	04810(Regulation of actin cytoskeleton)	K05086	EC:2.7.10.1	hypothetical protein AB205_0159820 [Rana catesbeiana]	NA	3.56603	2.60029	3.22516	1.4026	1.52401	0.934588	2.43227	1.2823	2.21142e-05	0.000374047	up	yes
gene-AB205_0159920	AB205_0159920	IQCA1	sp|Q86XH1|IQCA1_HUMAN	IQ and AAA domain-containing protein 1 OS=Homo sapiens GN=IQCA1 PE=2 SV=1	rna-gnl|WGS:LIAG|AB205_0159920_mRNA	GO:0005524(ATP binding)	00061(Fatty acid biosynthesis)	K00665	EC:2.3.1.85	hypothetical protein AB205_0159920 [Rana catesbeiana]	NA	3.00886	0.0001	1.04269	6.00643	8.74513	8.91295	0.171212	-2.54614	0.00136739	0.0126472	down	yes
gene-AB205_0160250	AB205_0160250	HELB	sp|Q8NG08|HELB_HUMAN	DNA helicase B OS=Homo sapiens GN=HELB PE=1 SV=2	rna-gnl|WGS:LIAG|AB205_0160250_mRNA	GO:0000398(mRNA splicing, via spliceosome);GO:0004004(ATP-dependent RNA helicase activity);GO:0005681(spliceosomal complex);GO:0005737(cytoplasm)	NA	NA	NA	hypothetical protein AB205_0160250 [Rana catesbeiana]	NA	4.17813	3.90604	6.07597	16.1615	9.76084	11.113	0.382341	-1.38707	3.55559e-08	1.1847e-06	down	yes
gene-AB205_0160600	AB205_0160600	NCAPG2	sp|Q2TAW0|CNDG2_XENLA	Condensin-2 complex subunit G2 OS=Xenopus laevis GN=ncapg2 PE=1 SV=1	rna-gnl|WGS:LIAG|AB205_0160600_mRNA	GO:0005634(nucleus);GO:0016020(membrane);GO:0035064(methylated histone binding)	NA	NA	NA	hypothetical protein AB205_0160600, partial [Rana catesbeiana]	NA	0.926937	2.23008	1.16105	2.96857	3.81678	3.05091	0.438995	-1.18772	0.0413535	0.169678	down	yes
gene-AB205_0160720	AB205_0160720	ADAMTS13	sp|Q76LX8|ATS13_HUMAN	A disintegrin and metalloproteinase with thrombospondin motifs 13 OS=Homo sapiens GN=ADAMTS13 PE=1 SV=1	rna-gnl|WGS:LIAG|AB205_0160720_mRNA	GO:0004222(metalloendopeptidase activity);GO:0005615(extracellular space);GO:0006508(proteolysis);GO:0008270(zinc ion binding);GO:0043171(peptide catabolic process)	NA	NA	NA	hypothetical protein AB205_0160720 [Rana catesbeiana]	NA	5.67039	4.07313	3.46849	0.812665	0.0001	0.554899	9.66028	3.27207	5.62845e-05	0.00084771	up	yes
gene-AB205_0161350	AB205_0161350	FKBP14	sp|Q9NWM8|FKB14_HUMAN	Peptidyl-prolyl cis-trans isomerase FKBP14 OS=Homo sapiens GN=FKBP14 PE=1 SV=1	rna-gnl|WGS:LIAG|AB205_0161350_mRNA	GO:0003755(peptidyl-prolyl cis-trans isomerase activity);GO:0005528(FK506 binding);GO:0005789(endoplasmic reticulum membrane);GO:0061077(chaperone-mediated protein folding)	NA	NA	NA	hypothetical protein AB205_0161350 [Rana catesbeiana]	NA	3.803	4.3745	4.44078	12.236	10.0236	8.21599	0.414045	-1.27214	0.000389044	0.00457344	down	yes
gene-AB205_0161620	AB205_0161620	DSC1	sp|Q08554|DSC1_HUMAN	Desmocollin-1 OS=Homo sapiens GN=DSC1 PE=1 SV=2	rna-gnl|WGS:LIAG|AB205_0161620_mRNA	GO:0005509(calcium ion binding);GO:0005886(plasma membrane);GO:0007156(homophilic cell adhesion via plasma membrane adhesion molecules);GO:0016021(integral component of membrane);GO:0070062(extracellular exosome)	NA	NA	NA	PREDICTED: desmocollin-3-like [Nanorana parkeri]	NA	0.175883	0.644499	0.67862	1.03563	1.59513	2.13941	0.314245	-1.67004	0.0285918	0.13278	down	yes
gene-AB205_0161820	AB205_0161820	ODA4	sp|Q39565|DYHB_CHLRE	Dynein beta chain, flagellar outer arm OS=Chlamydomonas reinhardtii GN=ODA4 PE=3 SV=1	rna-gnl|WGS:LIAG|AB205_0161820_mRNA	NA	NA	NA	NA	hypothetical protein AB205_0161820, partial [Rana catesbeiana]	NA	0.122343	0.102153	0.0001	0.401622	0.536825	0.332563	0.176707	-2.50057	0.0047314	0.0345698	down	yes
gene-AB205_0161840	AB205_0161840	-	sp|P19799|TRY1_XENLA	Trypsin OS=Xenopus laevis PE=2 SV=1	rna-gnl|WGS:LIAG|AB205_0161840_mRNA	GO:0004252(serine-type endopeptidase activity);GO:0005615(extracellular space);GO:0006508(proteolysis)	04080(Neuroactive ligand-receptor interaction)	K01312	EC:3.4.21.4	hypothetical protein AB205_0161840, partial [Rana catesbeiana]	NA	0.0001	0.829284	0.0001	1.46436	3.00609	1.90395	0.130127	-2.942	0.0144423	0.0810735	down	yes
gene-AB205_0162410	AB205_0162410	TEKT1	sp|Q969V4|TEKT1_HUMAN	Tektin-1 OS=Homo sapiens GN=TEKT1 PE=1 SV=1	rna-gnl|WGS:LIAG|AB205_0162410A_mRNA;rna-gnl|WGS:LIAG|AB205_0162410B_mRNA	GO:0005515(protein binding);GO:0005634(nucleus);GO:0005737(cytoplasm);GO:0005874(microtubule);GO:0005929(cilium);GO:0005929(cilium)	NA	NA	NA	hypothetical protein AB205_0162410 [Rana catesbeiana]	NA	0.306453	0.0001	0.46642	3.70243	4.97677	4.44641	0.0588905	-4.08582	1.13522e-10	5.92347e-09	down	yes
gene-AB205_0162470	AB205_0162470	LHX9	sp|A2PZF9|LHX9_RUGRU	LIM/homeobox protein Lhx9 OS=Rugosa rugosa GN=lhx9 PE=2 SV=1	rna-gnl|WGS:LIAG|AB205_0162470B_mRNA;rna-gnl|WGS:LIAG|AB205_0162470A_mRNA	GO:0003714(transcription corepressor activity);GO:0008045(motor neuron axon guidance);GO:0045892(negative regulation of transcription, DNA-templated);GO:0045892(negative regulation of transcription, DNA-templated)	NA	NA	NA	hypothetical protein AB205_0162470 [Rana catesbeiana];hypothetical protein AB205_0162470, partial [Rana catesbeiana]	NA	0.126053	0.147093	0.144506	0.382082	0.302493	0.366126	0.397498	-1.33098	0.0026159	0.0215146	down	yes
gene-AB205_0162960	AB205_0162960	MYH4	sp|Q9TV62|MYH4_PIG	Myosin-4 OS=Sus scrofa GN=MYH4 PE=2 SV=1	rna-gnl|WGS:LIAG|AB205_0162960_mRNA	GO:0003774(motor activity);GO:0003779(actin binding);GO:0005516(calmodulin binding);GO:0005524(ATP binding);GO:0030016(myofibril);GO:0032982(myosin filament)	04530(Tight junction)	K10352	NA	hypothetical protein AB205_0162960, partial [Rana catesbeiana]	NA	70.1154	64.4185	60.1154	157.365	155.661	149.334	0.420991	-1.24814	4.22844e-26	1.11369e-23	down	yes
gene-AB205_0163090	AB205_0163090	DRC1	sp|Q7T0Y4|DRC1_XENLA	Dynein regulatory complex protein 1 OS=Xenopus laevis GN=drc1 PE=2 SV=1	rna-gnl|WGS:LIAG|AB205_0163090_mRNA	GO:0005930(axoneme);GO:0060285(cilium-dependent cell motility);GO:0070286(axonemal dynein complex assembly);GO:0071973(bacterial-type flagellum-dependent cell motility)	NA	NA	NA	hypothetical protein AB205_0163090, partial [Rana catesbeiana]	NA	0.0001	0.0001	0.143317	1.11822	1.1998	0.238365	0.0561405	-4.15481	0.00061375	0.00668239	down	yes
gene-AB205_0163450	AB205_0163450	SALL3	sp|Q62255|SALL3_MOUSE	Sal-like protein 3 OS=Mus musculus GN=Sall3 PE=1 SV=2	rna-gnl|WGS:LIAG|AB205_0163450_mRNA	GO:0003700(DNA binding transcription factor activity);GO:0005634(nucleus);GO:0006355(regulation of transcription, DNA-templated);GO:0006366(transcription by RNA polymerase II);GO:0007165(signal transduction);GO:0022008(neurogenesis);GO:0043565(sequence-specific DNA binding);GO:0044212(transcription regulatory region DNA binding)	NA	NA	NA	hypothetical protein AB205_0163450 [Rana catesbeiana]	NA	0.0001	0.094255	0.079875	0.274942	0.21398	0.348567	0.208039	-2.26508	0.0123129	0.0721046	down	yes
gene-AB205_0163630	AB205_0163630	ZDHHC17	sp|Q8IUH5|ZDH17_HUMAN	Palmitoyltransferase ZDHHC17 OS=Homo sapiens GN=ZDHHC17 PE=1 SV=2	rna-gnl|WGS:LIAG|AB205_0163630_mRNA	GO:0007165(signal transduction);GO:0008270(zinc ion binding);GO:0015095(magnesium ion transmembrane transporter activity);GO:0016021(integral component of membrane);GO:0018345(protein palmitoylation);GO:0019706(protein-cysteine S-palmitoyltransferase activity);GO:0030660(Golgi-associated vesicle membrane);GO:0042802(identical protein binding);GO:0042953(lipoprotein transport);GO:0043123(positive …	NA	NA	NA	palmitoyltransferase ZDHHC17 [Amazona aestiva]	NA	0.137209	0.0001	0.276492	0.894306	0.254887	0.542743	0.244572	-2.03167	0.0443718	0.178553	down	yes
gene-AB205_0164530	AB205_0164530	CSRP3	sp|P50461|CSRP3_HUMAN	Cysteine and glycine-rich protein 3 OS=Homo sapiens GN=CSRP3 PE=1 SV=1	rna-gnl|WGS:LIAG|AB205_0164530_mRNA	GO:0002026(regulation of the force of heart contraction);GO:0003300(cardiac muscle hypertrophy);GO:0006874(cellular calcium ion homeostasis);GO:0008270(zinc ion binding);GO:0008307(structural constituent of muscle);GO:0030018(Z disc);GO:0031433(telethonin binding);GO:0033365(protein localization to organelle);GO:0035995(detection of muscle stretch);GO:0042805(actinin binding);GO:0045662(negative …	NA	NA	NA	hypothetical protein AB205_0164530, partial [Rana catesbeiana]	NA	10.9569	17.9301	9.39051	45.2442	33.4555	34.5756	0.337916	-1.56527	1.05239e-09	4.63808e-08	down	yes
gene-AB205_0165280	AB205_0165280	ALOXE3	sp|D3ZKX9|LOXE3_RAT	Hydroperoxide isomerase ALOXE3 OS=Rattus norvegicus GN=Aloxe3 PE=1 SV=1;sp|Q9WV07|LOXE3_MOUSE	rna-gnl|WGS:LIAG|AB205_0165280A_mRNA;rna-gnl|WGS:LIAG|AB205_0165280B_mRNA	GO:0005506(iron ion binding);GO:0016702(oxidoreductase activity, acting on single donors with incorporation of molecular oxygen, incorporation of two atoms of oxygen);GO:0019369(arachidonic acid metabolic process);GO:0019372(lipoxygenase pathway);GO:0035357(peroxisome proliferator activated receptor signaling pathway);GO:0043651(linoleic acid metabolic process);GO:0045444(fat cell differentiation…	NA	NA	NA	hypothetical protein AB205_0165280 [Rana catesbeiana]	NA	110.049	84.5962	105.049	311.065	247.508	270.609	0.361433	-1.4682	1.1427e-24	2.63345e-22	down	yes
gene-AB205_0165740	AB205_0165740	TNC	sp|P10039|TENA_CHICK	Tenascin OS=Gallus gallus GN=TNC PE=1 SV=2	rna-gnl|WGS:LIAG|AB205_0165740_mRNA	GO:0007155(cell adhesion);GO:0042127(regulation of cell proliferation)	04512(ECM-receptor interaction);04510(Focal adhesion)	K06252	NA	PREDICTED: tenascin [Nanorana parkeri]	NA	2.22692	0.714654	1.17825	6.9624	6.26447	4.73961	0.229306	-2.12466	1.15461e-07	3.38788e-06	down	yes
gene-AB205_0165870	AB205_0165870	TECTA	sp|O08523|TECTA_MOUSE	Alpha-tectorin OS=Mus musculus GN=Tecta PE=1 SV=2;sp|Q8TER0|SNED1_HUMAN	rna-gnl|WGS:LIAG|AB205_0165870A_mRNA;rna-gnl|WGS:LIAG|AB205_0165870K_mRNA;rna-gnl|WGS:LIAG|AB205_0165870D_mRNA;rna-gnl|WGS:LIAG|AB205_0165870O_mRNA;rna-gnl|WGS:LIAG|AB205_0165870L_mRNA;rna-gnl|WGS:LIAG|AB205_0165870F_mRNA;rna-gnl|WGS:LIAG|AB205_0165870E_mRNA;rna-gnl|WGS:LIAG|AB205_0165870G_mRNA;rna-gnl|WGS:LIAG|AB205_0165870H_mRNA;rna-gnl|WGS:LIAG|AB205_0165870B_mRNA;rna-gnl|WGS:LIAG|AB205_016587…	GO:0007160(cell-matrix adhesion);GO:0016020(membrane);GO:0016021(integral component of membrane);GO:0016021(integral component of membrane)	NA	NA	NA	hypothetical protein AB205_0165870 [Rana catesbeiana]	NA	0.0629753	0.183042	0.0388934	0.881217	0.559957	0.717375	0.131992	-2.92148	1.19006e-07	3.48267e-06	down	yes
gene-AB205_0166260	AB205_0166260	GFPT1	sp|P47856|GFPT1_MOUSE	Glutamine--fructose-6-phosphate aminotransferase [isomerizing] 1 OS=Mus musculus GN=Gfpt1 PE=1 SV=3	rna-gnl|WGS:LIAG|AB205_0166260B_mRNA;rna-gnl|WGS:LIAG|AB205_0166260A_mRNA	GO:0004360(glutamine-fructose-6-phosphate transaminase (isomerizing) activity);GO:0006002(fructose 6-phosphate metabolic process);GO:0006047(UDP-N-acetylglucosamine metabolic process);GO:0006047(UDP-N-acetylglucosamine metabolic process)	00520(Amino sugar and nucleotide sugar metabolism);00250(Alanine, aspartate and glutamate metabolism);00250(Alanine, aspartate and glutamate metabolism)	K00820	EC:2.6.1.16	hypothetical protein AB205_0166260 [Rana catesbeiana]	NA	10.8156	9.30492	7.39343	3.50473	3.05393	4.40142	2.51038	1.32791	1.47475e-10	7.51783e-09	up	yes
gene-AB205_0166860	AB205_0166860	COL14A1	sp|P32018|COEA1_CHICK	Collagen alpha-1(XIV) chain OS=Gallus gallus GN=COL14A1 PE=1 SV=2	rna-gnl|WGS:LIAG|AB205_0166860_mRNA	GO:0005581(collagen trimer)	NA	NA	NA	hypothetical protein AB205_0166860, partial [Rana catesbeiana]	NA	0.745501	0.543138	0.370398	1.77187	1.01709	0.770617	0.466077	-1.10136	0.0295281	0.135704	down	yes
gene-AB205_0167270	AB205_0167270	IMMT	sp|Q16891|MIC60_HUMAN	MICOS complex subunit MIC60 OS=Homo sapiens GN=IMMT PE=1 SV=1	rna-gnl|WGS:LIAG|AB205_0167270_mRNA	GO:0042407(cristae formation);GO:0043209(myelin sheath);GO:0051560(mitochondrial calcium ion homeostasis);GO:0061617(MICOS complex)	NA	NA	NA	hypothetical protein AB205_0167270, partial [Rana catesbeiana]	NA	0.0001	0.0001	0.0001	2.22156	1.85897	0.753387	6.20615e-05	-13.9759	9.41122e-08	2.8137e-06	down	yes
gene-AB205_0167420	AB205_0167420		-		rna-gnl|WGS:LIAG|AB205_0167420_mRNA	NA	NA	NA	NA	hypothetical protein AB205_0167420 [Rana catesbeiana]	NA	9.28475	8.55647	9.80492	4.30574	0.0001	0.0001	6.42047	2.68268	0.0154001	0.0850506	up	yes
gene-AB205_0167780	AB205_0167780	PHGDH	sp|O43175|SERA_HUMAN	D-3-phosphoglycerate dehydrogenase OS=Homo sapiens GN=PHGDH PE=1 SV=4;sp|Q61753|SERA_MOUSE	rna-gnl|WGS:LIAG|AB205_0167780A_mRNA;rna-gnl|WGS:LIAG|AB205_0167780C_mRNA;rna-gnl|WGS:LIAG|AB205_0167780B_mRNA	GO:0004617(phosphoglycerate dehydrogenase activity);GO:0009070(serine family amino acid biosynthetic process);GO:0009070(serine family amino acid biosynthetic process)	00260(Glycine, serine and threonine metabolism);00260(Glycine, serine and threonine metabolism)	K00058	EC:1.1.1.95;EC:1.1.1.399	hypothetical protein AB205_0167780 [Rana catesbeiana]	NA	1.30385	1.59541	1.7552	4.012	3.59168	6.13776	0.338717	-1.56185	3.84742e-07	9.96724e-06	down	yes
gene-AB205_0167960	AB205_0167960	SLC25A25	sp|Q5XH95|SCMC2_XENTR	Calcium-binding mitochondrial carrier protein SCaMC-2 OS=Xenopus tropicalis GN=slc25a25 PE=2 SV=1	rna-gnl|WGS:LIAG|AB205_0167960_mRNA	GO:0003735(structural constituent of ribosome);GO:0006412(translation)	NA	NA	NA	hypothetical protein AB205_0167960 [Rana catesbeiana]	NA	4.34944	4.85811	5.04456	2.44007	2.35271	1.91686	2.12412	1.08687	1.57925e-09	6.66783e-08	up	yes
gene-AB205_0168000	AB205_0168000	MSRB2	sp|Q6NW52|MSRB2_DANRE	Methionine-R-sulfoxide reductase B2, mitochondrial OS=Danio rerio GN=msrb2 PE=2 SV=1	rna-gnl|WGS:LIAG|AB205_0168000_mRNA	GO:0003779(actin binding);GO:0005739(mitochondrion);GO:0006979(response to oxidative stress);GO:0016491(oxidoreductase activity);GO:0016671(oxidoreductase activity, acting on a sulfur group of donors, disulfide as acceptor);GO:0030041(actin filament polymerization);GO:0030091(protein repair);GO:0033743(peptide-methionine (R)-S-oxide reductase activity);GO:0033745(L-methionine-(R)-S-oxide reductas…	NA	NA	NA	hypothetical protein AB205_0168000 [Rana catesbeiana]	NA	0.578872	0.043892	0.0001	1.44714	1.09975	0.674103	0.193377	-2.37051	0.025608	0.122736	down	yes
gene-AB205_0168010	AB205_0168010	C17ORF98	sp|A8MV24|CQ098_HUMAN	Uncharacterized protein C17orf98 OS=Homo sapiens GN=C17orf98 PE=4 SV=1	rna-gnl|WGS:LIAG|AB205_0168010_mRNA	NA	NA	NA	NA	hypothetical protein AB205_0168010 [Rana catesbeiana]	NA	0.0001	0.0001	0.0001	2.34245	3.73123	2.239	3.60894e-05	-14.7581	1.43598e-11	8.92405e-10	down	yes
gene-AB205_0168220	AB205_0168220	EML6	sp|Q6ZMW3|EMAL6_HUMAN	Echinoderm microtubule-associated protein-like 6 OS=Homo sapiens GN=EML6 PE=2 SV=2	rna-gnl|WGS:LIAG|AB205_0168220A_mRNA;rna-gnl|WGS:LIAG|AB205_0168220B_mRNA	GO:0005737(cytoplasm);GO:0005874(microtubule);GO:0005874(microtubule)	NA	NA	NA	hypothetical protein AB205_0168220, partial [Rana catesbeiana];hypothetical protein AB205_0168220 [Rana catesbeiana]	NA	0.41335	0.606934	0.780589	0.0372492	0.0001	0.0001	48.0884	5.58762	1.41437e-06	3.3008e-05	up	yes
gene-AB205_0168470	AB205_0168470	PCDHGC5	sp|Q5DRA2|PCDGM_PANTR	Protocadherin gamma-C5 OS=Pan troglodytes GN=PCDHGC5 PE=3 SV=1	rna-gnl|WGS:LIAG|AB205_0168470_mRNA	GO:0005509(calcium ion binding);GO:0005886(plasma membrane);GO:0007156(homophilic cell adhesion via plasma membrane adhesion molecules);GO:0016021(integral component of membrane);GO:0050808(synapse organization);GO:0070062(extracellular exosome)	NA	NA	NA	hypothetical protein AB205_0168470, partial [Rana catesbeiana]	NA	0.674457	0.191883	0.27317	1.74635	1.20968	0.931049	0.293153	-1.77027	0.00081659	0.0084029	down	yes
gene-AB205_0168560	AB205_0168560	NR1I3	sp|Q14994|NR1I3_HUMAN	Nuclear receptor subfamily 1 group I member 3 OS=Homo sapiens GN=NR1I3 PE=1 SV=2	rna-gnl|WGS:LIAG|AB205_0168560_mRNA	GO:0001158(enhancer sequence-specific DNA binding);GO:0005667(transcription factor complex);GO:0010628(positive regulation of gene expression);GO:0042493(response to drug);GO:0043565(sequence-specific DNA binding);GO:2000144(positive regulation of DNA-templated transcription, initiation)	NA	NA	NA	hypothetical protein AB205_0168560, partial [Rana catesbeiana]	NA	17.448	16.689	16.4645	5.49432	6.60048	6.99155	2.65119	1.40664	3.74645e-19	5.24598e-17	up	yes
gene-AB205_0168910	AB205_0168910	DHRS7C	sp|A9UM79|DRS7C_XENTR	Dehydrogenase/reductase SDR family member 7C OS=Xenopus tropicalis GN=dhrs7c PE=2 SV=1	rna-gnl|WGS:LIAG|AB205_0168910_mRNA	GO:0004745(retinol dehydrogenase activity);GO:0010880(regulation of release of sequestered calcium ion into cytosol by sarcoplasmic reticulum);GO:0014801(longitudinal sarcoplasmic reticulum);GO:0033017(sarcoplasmic reticulum membrane);GO:0055114(oxidation-reduction process)	NA	NA	NA	hypothetical protein AB205_0168910, partial [Rana catesbeiana]	NA	1.12059	0.989065	0.466017	3.03464	1.57001	3.26275	0.327386	-1.61094	0.00125478	0.0118232	down	yes
gene-AB205_0169590	AB205_0169590	DNAH7	sp|Q8WXX0|DYH7_HUMAN	Dynein heavy chain 7, axonemal OS=Homo sapiens GN=DNAH7 PE=1 SV=2	rna-gnl|WGS:LIAG|AB205_0169590_mRNA	GO:0003341(cilium movement);GO:0003777(microtubule motor activity);GO:0005509(calcium ion binding);GO:0005524(ATP binding);GO:0005737(cytoplasm);GO:0016887(ATPase activity);GO:0036156(inner dynein arm);GO:0036159(inner dynein arm assembly)	NA	NA	NA	hypothetical protein AB205_0169590, partial [Rana catesbeiana]	NA	0.805634	0.170182	0.0001	2.07092	0.943712	1.2001	0.231548	-2.11062	0.0421121	0.172234	down	yes
gene-AB205_0170580	AB205_0170580		-		rna-gnl|WGS:LIAG|AB205_0170580_mRNA	GO:0005102(receptor binding);GO:0005887(integral component of plasma membrane);GO:0005913(cell-cell adherens junction);GO:0007156(homophilic cell adhesion via plasma membrane adhesion molecules);GO:0007157(heterophilic cell-cell adhesion via plasma membrane cell adhesion molecules);GO:0008037(cell recognition);GO:0042803(protein homodimerization activity);GO:0050839(cell adhesion molecule binding)	NA	NA	NA	hypothetical protein AB205_0170580, partial [Rana catesbeiana]	NA	0.692175	0.435149	0.291638	1.35215	1.39051	1.75738	0.315323	-1.6651	0.00472807	0.0345684	down	yes
gene-AB205_0170690	AB205_0170690	GRHL1	sp|Q5EY87|GRHL1_XENLA	Grainyhead-like protein 1 homolog OS=Xenopus laevis GN=grhl1 PE=2 SV=1	rna-gnl|WGS:LIAG|AB205_0170690_mRNA	GO:0003700(DNA binding transcription factor activity);GO:0005634(nucleus);GO:0006357(regulation of transcription by RNA polymerase II);GO:0043565(sequence-specific DNA binding)	NA	NA	NA	hypothetical protein AB205_0170690, partial [Rana catesbeiana]	NA	40.5236	33.0867	35.2854	18.4502	19.3613	16.2259	2.01519	1.01092	4.60532e-14	4.07553e-12	up	yes
gene-AB205_0170700	AB205_0170700	GRHL1	sp|Q921D9|GRHL1_MOUSE	Grainyhead-like protein 1 homolog OS=Mus musculus GN=Grhl1 PE=1 SV=1	rna-gnl|WGS:LIAG|AB205_0170700_mRNA	GO:0000978(RNA polymerase II proximal promoter sequence-specific DNA binding);GO:0003700(DNA binding transcription factor activity);GO:0005634(nucleus);GO:0005654(nucleoplasm);GO:0005794(Golgi apparatus);GO:0006357(regulation of transcription by RNA polymerase II);GO:0006366(transcription by RNA polymerase II);GO:0008544(epidermis development);GO:0031490(chromatin DNA binding);GO:0043565(sequence…	NA	NA	NA	hypothetical protein AB205_0170700, partial [Rana catesbeiana]	NA	5.43885	11.318	12.7248	5.40951	3.73781	3.20279	2.38716	1.25529	0.000502875	0.00568213	up	yes
gene-AB205_0171200	AB205_0171200	LAMA1	sp|P19137|LAMA1_MOUSE	Laminin subunit alpha-1 OS=Mus musculus GN=Lama1 PE=1 SV=1	rna-gnl|WGS:LIAG|AB205_0171200_mRNA	GO:0005102(receptor binding);GO:0005606(laminin-1 complex);GO:0005608(laminin-3 complex);GO:0005615(extracellular space);GO:0007155(cell adhesion);GO:0030155(regulation of cell adhesion);GO:0030334(regulation of cell migration);GO:0045995(regulation of embryonic development)	04512(ECM-receptor interaction);04510(Focal adhesion)	K05637	NA	hypothetical protein AB205_0171200, partial [Rana catesbeiana]	NA	1.04998	1.07893	1.96152	6.02461	4.14418	3.54038	0.298372	-1.74482	7.66865e-06	0.000146766	down	yes
gene-AB205_0171280	AB205_0171280		-		rna-gnl|WGS:LIAG|AB205_0171280A_mRNA;rna-gnl|WGS:LIAG|AB205_0171280B_mRNA	NA	NA	NA	NA	hypothetical protein AB205_0171280, partial [Rana catesbeiana]	NA	0.0001	0.255451	1.5463	3.44624	4.43334	3.77816	0.154563	-2.69374	0.0017831	0.0156794	down	yes
gene-AB205_0171640	AB205_0171640	LRRC73	sp|Q5JTD7|LRC73_HUMAN	Leucine-rich repeat-containing protein 73 OS=Homo sapiens GN=LRRC73 PE=2 SV=1	rna-gnl|WGS:LIAG|AB205_0171640A_mRNA;rna-gnl|WGS:LIAG|AB205_0171640C_mRNA;rna-gnl|WGS:LIAG|AB205_0171640B_mRNA	NA	NA	NA	NA	hypothetical protein AB205_0171640 [Rana catesbeiana]	NA	0.0001	0.0001	0.130038	0.450781	0.320988	0.443584	0.107161	-3.22215	0.0042584	0.0320321	down	yes
gene-AB205_0171650	AB205_0171650	RETN	sp|Q762I5|RETN_BOVIN	Resistin OS=Bos taurus GN=RETN PE=3 SV=1	rna-gnl|WGS:LIAG|AB205_0171650_mRNA	GO:0005179(hormone activity);GO:0005615(extracellular space)	NA	NA	NA	PREDICTED: resistin-like beta [Xenopus laevis]	NA	4.20708	6.58807	4.1861	0.0001	0.0001	0.717269	20.8807	4.3841	5.37816e-06	0.000107778	up	yes
gene-AB205_0171690	AB205_0171690	ZCCHC10	sp|Q8TBK6|ZCH10_HUMAN	Zinc finger CCHC domain-containing protein 10 OS=Homo sapiens GN=ZCCHC10 PE=1 SV=1	rna-gnl|WGS:LIAG|AB205_0171690_mRNA	GO:0003676(nucleic acid binding);GO:0008270(zinc ion binding)	NA	NA	NA	Zinc finger CCHC domain-containing protein 10 [Rana catesbeiana]	NA	10.7321	15.3092	16.9639	4.60109	8.69047	7.63511	2.05504	1.03917	0.00113503	0.0109561	up	yes
gene-AB205_0171730	AB205_0171730		-		rna-gnl|WGS:LIAG|AB205_0171730A_mRNA;rna-gnl|WGS:LIAG|AB205_0171730B_mRNA	NA	NA	NA	NA	hypothetical protein AB205_0171730, partial [Rana catesbeiana]	NA	1.65855	2.22119	0.385069	4.14436	3.66496	3.01182	0.394119	-1.3433	0.0488392	0.190165	down	yes
gene-AB205_0172180	AB205_0172180	KLHL40	sp|Q5U504|KLH40_XENLA	Kelch-like protein 40 OS=Xenopus laevis GN=klhl40 PE=2 SV=1	rna-gnl|WGS:LIAG|AB205_0172180_mRNA	GO:0004842(ubiquitin-protein transferase activity);GO:0031397(negative regulation of protein ubiquitination);GO:0031463(Cul3-RING ubiquitin ligase complex);GO:0031672(A band);GO:0031674(I band);GO:0032435(negative regulation of proteasomal ubiquitin-dependent protein catabolic process);GO:0048741(skeletal muscle fiber development)	NA	NA	NA	hypothetical protein AB205_0172180 [Rana catesbeiana]	NA	0.752161	0.0001	0.17413	1.11946	1.10835	1.77458	0.23146	-2.11117	0.0294118	0.135451	down	yes
gene-AB205_0172200	AB205_0172200		-		rna-gnl|WGS:LIAG|AB205_0172200_mRNA	NA	NA	NA	NA	hypothetical protein AB205_0172200 [Rana catesbeiana]	NA	4.11863	1.54339	3.33501	8.34697	11.4745	6.42872	0.342742	-1.5448	5.67157e-05	0.000852431	down	yes
gene-AB205_0172440	AB205_0172440	THBS2	sp|P35442|TSP2_HUMAN	Thrombospondin-2 OS=Homo sapiens GN=THBS2 PE=1 SV=2	rna-gnl|WGS:LIAG|AB205_0172440_mRNA	GO:0005509(calcium ion binding);GO:0005515(protein binding);GO:0005576(extracellular region);GO:0005604(basement membrane);GO:0007155(cell adhesion);GO:0008201(heparin binding);GO:0016525(negative regulation of angiogenesis);GO:0031091(platelet alpha granule);GO:0051965(positive regulation of synapse assembly)	04512(ECM-receptor interaction);04145(Phagosome);04510(Focal adhesion)	K04659	NA	hypothetical protein AB205_0172440, partial [Rana catesbeiana]	NA	1.95332	2.16615	1.26092	6.09748	3.43262	3.70836	0.406422	-1.29895	0.000294012	0.00361775	down	yes
gene-AB205_0172880	AB205_0172880	-	sp|P01680|KV4A1_MOUSE	Ig kappa chain V-IV region S107B OS=Mus musculus PE=4 SV=1	rna-gnl|WGS:LIAG|AB205_0172880_mRNA	GO:0002377(immunoglobulin production);GO:0005615(extracellular space);GO:0006955(immune response)	NA	NA	NA	hypothetical protein AB205_0172880 [Rana catesbeiana]	NA	4.82873	3.52464	3.13657	20.6416	14.6389	17.6191	0.217203	-2.20289	1.21083e-10	6.28837e-09	down	yes
gene-AB205_0173490	AB205_0173490	SBK1	sp|Q90ZY4|SBK1_DANRE	Serine/threonine-protein kinase SBK1 OS=Danio rerio GN=sbk1 PE=1 SV=1	rna-gnl|WGS:LIAG|AB205_0173490_mRNA	GO:0005737(cytoplasm)	NA	NA	NA	hypothetical protein AB205_0173490, partial [Rana catesbeiana]	NA	0.84256	0.547254	0.662344	1.45541	1.39772	4.00883	0.299063	-1.74148	0.0218837	0.109488	down	yes
gene-AB205_0173530	AB205_0173530	SERPINA3-5	sp|A2I7N1|SPA35_BOVIN	Serpin A3-5 OS=Bos taurus GN=SERPINA3-5 PE=3 SV=1	rna-gnl|WGS:LIAG|AB205_0173530_mRNA	GO:0004867(serine-type endopeptidase inhibitor activity);GO:0005615(extracellular space)	NA	NA	NA	hypothetical protein AB205_0173530 [Rana catesbeiana]	NA	2.09053	2.13904	2.94393	0.916045	0.478459	1.0153	2.97679	1.57376	0.00143659	0.0131771	up	yes
gene-AB205_0173770	AB205_0173770	R3HDML	sp|A2A5I3|CRSPL_MOUSE	Peptidase inhibitor R3HDML OS=Mus musculus GN=R3hdml PE=3 SV=1	rna-gnl|WGS:LIAG|AB205_0173770_mRNA	GO:0003674(molecular_function);GO:0005575(cellular_component);GO:0005576(extracellular region);GO:0005615(extracellular space);GO:0008150(biological_process);GO:0010466(negative regulation of peptidase activity);GO:0030414(peptidase inhibitor activity)	NA	NA	NA	hypothetical protein AB205_0173770, partial [Rana catesbeiana]	NA	0.459168	0.467711	0.381946	1.59987	1.93358	0.993542	0.289116	-1.79028	6.41863e-06	0.000125669	down	yes
gene-AB205_0175540	AB205_0175540	DNAJC8	sp|O75937|DNJC8_HUMAN	DnaJ homolog subfamily C member 8 OS=Homo sapiens GN=DNAJC8 PE=1 SV=2	rna-gnl|WGS:LIAG|AB205_0175540_mRNA	GO:0005654(nucleoplasm);GO:0005737(cytoplasm);GO:0045171(intercellular bridge)	NA	NA	NA	hypothetical protein AB205_0175540, partial [Rana catesbeiana]	NA	4.70383	2.49623	2.42035	0.0001	0.0001	0.0001	32068.1	14.9688	8.03571e-10	3.65807e-08	up	yes
gene-AB205_0176300	AB205_0176300	ART2A	sp|P17982|NAR2A_RAT	T-cell ecto-ADP-ribosyltransferase 1 OS=Rattus norvegicus GN=Art2a PE=1 SV=1	rna-gnl|WGS:LIAG|AB205_0176300_mRNA	GO:0003956(NAD(P)+-protein-arginine ADP-ribosyltransferase activity);GO:0006471(protein ADP-ribosylation)	NA	NA	NA	hypothetical protein AB205_0176300 [Rana catesbeiana]	NA	0.788237	2.74799	0.799848	0.0001	0.0001	0.493693	8.77938	3.13412	0.0106931	0.0648246	up	yes
gene-AB205_0177310	AB205_0177310	TMEM216	sp|Q9CQC4|TM216_MOUSE	Transmembrane protein 216 OS=Mus musculus GN=Tmem216 PE=1 SV=2	rna-gnl|WGS:LIAG|AB205_0177310_mRNA	GO:0003674(molecular_function);GO:0005737(cytoplasm);GO:0005856(cytoskeleton);GO:0005929(cilium);GO:0016020(membrane);GO:0016021(integral component of membrane);GO:0030030(cell projection organization);GO:0035869(ciliary transition zone);GO:0036038(MKS complex);GO:0042995(cell projection);GO:0060271(cilium assembly);GO:1905515(non-motile cilium assembly)	NA	NA	NA	PREDICTED: transmembrane protein 216 [Nanorana parkeri]	NA	0.588672	0.430483	0.244152	0.697626	1.41254	1.32622	0.367626	-1.44369	0.0219395	0.109668	down	yes
gene-AB205_0178000	AB205_0178000	PLK4	sp|B3DL84|PLK4_XENTR	Serine/threonine-protein kinase PLK4 OS=Xenopus tropicalis GN=plk4 PE=2 SV=1	rna-gnl|WGS:LIAG|AB205_0178000_mRNA	GO:0004674(protein serine/threonine kinase activity);GO:0005730(nucleolus);GO:0005814(centriole);GO:0007099(centriole replication);GO:0046601(positive regulation of centriole replication);GO:0098535(de novo centriole assembly involved in multi-ciliated epithelial cell differentiation);GO:0098536(deuterosome)	04068(FoxO signaling pathway)	K08863	EC:2.7.11.21	hypothetical protein AB205_0178000, partial [Rana catesbeiana]	NA	0.0001	0.484136	0.475208	0.963145	1.72753	0.953867	0.263255	-1.92547	0.0389431	0.163487	down	yes
gene-AB205_0178040	AB205_0178040	KIAA0895	sp|Q7TQE7|K0895_MOUSE	Uncharacterized protein KIAA0895 OS=Mus musculus GN=Kiaa0895 PE=2 SV=2	rna-gnl|WGS:LIAG|AB205_0178040_mRNA	GO:0003674(molecular_function);GO:0005575(cellular_component);GO:0008150(biological_process)	NA	NA	NA	hypothetical protein AB205_0178040 [Rana catesbeiana]	NA	0.178614	0.078669	0.501947	1.80978	1.40272	0.94913	0.182436	-2.45454	0.000926639	0.00927646	down	yes
gene-AB205_0178950	AB205_0178950		-		rna-gnl|WGS:LIAG|AB205_0178950A_mRNA;rna-gnl|WGS:LIAG|AB205_0178950B_mRNA	GO:0003727(single-stranded RNA binding);GO:0032197(transposition, RNA-mediated);GO:0032197(transposition, RNA-mediated)	NA	NA	NA	hypothetical protein AB205_0178950 [Rana catesbeiana]	NA	6.8469	5.30367	5.61967	2.54189	2.78694	2.11298	2.38789	1.25574	2.12152e-10	1.05239e-08	up	yes
gene-AB205_0179050	AB205_0179050	PTPRN	sp|P56722|PTPRN_BOVIN	Receptor-type tyrosine-protein phosphatase-like N OS=Bos taurus GN=PTPRN PE=1 SV=1	rna-gnl|WGS:LIAG|AB205_0179050_mRNA	GO:0004725(protein tyrosine phosphatase activity);GO:0006470(protein dephosphorylation);GO:0016020(membrane);GO:0016021(integral component of membrane);GO:0016311(dephosphorylation);GO:0016791(phosphatase activity)	NA	NA	NA	hypothetical protein AB205_0179050 [Rana catesbeiana]	NA	0.409421	0.446591	0.890439	1.36466	0.701264	1.8044	0.451242	-1.14803	0.0291688	0.134668	down	yes
gene-AB205_0179250	AB205_0179250		-		rna-gnl|WGS:LIAG|AB205_0179250_mRNA	NA	NA	NA	NA	hypothetical protein AB205_0179250 [Rana catesbeiana]	NA	0.925516	1.00369	0.736222	2.98668	2.13294	4.46238	0.278171	-1.84596	0.00521811	0.0371446	down	yes
gene-AB205_0179900	AB205_0179900	DAAM1-A	sp|B0DOB5|DAA1A_XENLA	Disheveled-associated activator of morphogenesis 1-A OS=Xenopus laevis GN=daam1-a PE=2 SV=1	rna-gnl|WGS:LIAG|AB205_0179900_mRNA	GO:0001725(stress fiber);GO:0003779(actin binding);GO:0005829(cytosol);GO:0005886(plasma membrane);GO:0016020(membrane);GO:0017048(Rho GTPase binding);GO:0030036(actin cytoskeleton organization);GO:0031514(motile cilium);GO:0036064(ciliary basal body);GO:0042802(identical protein binding)	04310(Wnt signaling pathway)	K04512	NA	PREDICTED: disheveled-associated activator of morphogenesis 1 isoform X1 [Nanorana parkeri]	NA	2.19143	2.76961	3.82525	5.38974	4.67968	7.57194	0.498051	-1.00564	0.047072	0.18557	down	yes
gene-AB205_0180060	AB205_0180060	RDH16	sp|O75452|RDH16_HUMAN	Retinol dehydrogenase 16 OS=Homo sapiens GN=RDH16 PE=1 SV=2	rna-gnl|WGS:LIAG|AB205_0180060_mRNA	GO:0004745(retinol dehydrogenase activity);GO:0005730(nucleolus);GO:0005829(cytosol);GO:0055114(oxidation-reduction process)	00830(Retinol metabolism)	K11154	EC:1.1.1.-	hypothetical protein AB205_0180060 [Rana catesbeiana]	NA	0.255341	0.2843	0.168187	1.0815	0.452936	0.372973	0.371093	-1.43015	0.0378003	0.160389	down	yes
gene-AB205_0180210	AB205_0180210	TMED1	sp|Q28BQ6|TMED1_XENTR	Transmembrane emp24 domain-containing protein 1 OS=Xenopus tropicalis GN=tmed1 PE=2 SV=1	rna-gnl|WGS:LIAG|AB205_0180210_mRNA	GO:0005102(receptor binding);GO:0005515(protein binding);GO:0005783(endoplasmic reticulum);GO:0005789(endoplasmic reticulum membrane);GO:0005793(endoplasmic reticulum-Golgi intermediate compartment);GO:0005794(Golgi apparatus);GO:0005886(plasma membrane);GO:0007165(signal transduction);GO:0007267(cell-cell signaling);GO:0015031(protein transport);GO:0016021(integral component of membrane);GO:0033…	NA	NA	NA	hypothetical protein AB205_0180210, partial [Rana catesbeiana]	NA	7.48762	6.80558	8.91382	2.82698	2.91794	1.69199	3.12052	1.64179	0.00160881	0.0145398	up	yes
gene-AB205_0180450	AB205_0180450	TIMD2	sp|Q5FVR0|TIMD2_RAT	T-cell immunoglobulin and mucin domain-containing protein 2 OS=Rattus norvegicus GN=Timd2 PE=2 SV=1	rna-gnl|WGS:LIAG|AB205_0180450_mRNA	GO:0001786(phosphatidylserine binding)	NA	NA	NA	hypothetical protein AB205_0180450 [Rana catesbeiana]	NA	3.35882	2.98574	5.52007	2.19133	0.822199	1.59815	2.57274	1.3633	0.00870157	0.0552564	up	yes
gene-AB205_0181240	AB205_0181240	CD74	sp|P04441|HG2A_MOUSE	H-2 class II histocompatibility antigen gamma chain OS=Mus musculus GN=Cd74 PE=1 SV=3	rna-gnl|WGS:LIAG|AB205_0181240_mRNA	GO:0001516(prostaglandin biosynthetic process);GO:0001540(amyloid-beta binding);GO:0001961(positive regulation of cytokine-mediated signaling pathway);GO:0002606(positive regulation of dendritic cell antigen processing and presentation);GO:0002792(negative regulation of peptide secretion);GO:0002830(positive regulation of type 2 immune response);GO:0002906(negative regulation of mature B cell apo…	05168(Herpes simplex infection)	K06505	NA	hypothetical protein AB205_0181240, partial [Rana catesbeiana]	NA	769.203	713.675	841.764	312.743	305.983	291.556	2.55376	1.35262	2.72903e-43	5.5405e-41	up	yes
gene-AB205_0181450	AB205_0181450	CPOX	sp|Q3B7D0|HEM6_RAT	Oxygen-dependent coproporphyrinogen-III oxidase, mitochondrial OS=Rattus norvegicus GN=Cpox PE=1 SV=1	rna-gnl|WGS:LIAG|AB205_0181450_mRNA	GO:0004109(coproporphyrinogen oxidase activity);GO:0005212(structural constituent of eye lens);GO:0005739(mitochondrion);GO:0006783(heme biosynthetic process);GO:0016020(membrane);GO:0042803(protein homodimerization activity);GO:0055114(oxidation-reduction process)	00860(Porphyrin and chlorophyll metabolism)	K00228	EC:1.3.3.3	hypothetical protein AB205_0181450 [Rana catesbeiana]	NA	7.35763	9.38991	6.43047	13.3158	13.638	19.4954	0.498996	-1.0029	3.5498e-05	0.000572205	down	yes
gene-AB205_0182180	AB205_0182180	CCDC78	sp|Q66KE8|CCD78_XENLA	Coiled-coil domain-containing protein 78 OS=Xenopus laevis GN=ccdc78 PE=2 SV=1	rna-gnl|WGS:LIAG|AB205_0182180_mRNA	GO:0005814(centriole);GO:0098535(de novo centriole assembly involved in multi-ciliated epithelial cell differentiation);GO:0098536(deuterosome)	NA	NA	NA	hypothetical protein AB205_0182180, partial [Rana catesbeiana]	NA	0.0001	0.282762	0.111512	1.66283	0.83883	1.02393	0.11186	-3.16023	0.000735147	0.00771555	down	yes
gene-AB205_0182260	AB205_0182260	IKKA	sp|Q28DZ1|IKKA_XENTR	Inhibitor of nuclear factor kappa-B kinase subunit alpha OS=Xenopus tropicalis GN=chuk PE=2 SV=1	rna-gnl|WGS:LIAG|AB205_0182260A_mRNA;rna-gnl|WGS:LIAG|AB205_0182260B_mRNA	GO:0042803(protein homodimerization activity);GO:0045944(positive regulation of transcription by RNA polymerase II);GO:0046982(protein heterodimerization activity);GO:0071356(cellular response to tumor necrosis factor);GO:0071356(cellular response to tumor necrosis factor)	04010(MAPK signaling pathway);04068(FoxO signaling pathway);04150(mTOR signaling pathway);04210(Apoptosis);04620(Toll-like receptor signaling pathway);04621(NOD-like receptor signaling pathway);04622(RIG-I-like receptor signaling pathway);04623(Cytosolic DNA-sensing pathway);04625(C-type lectin receptor signaling pathway);04920(Adipocytokine signaling pathway);05168(Herpes simplex infection);0516…	K04467	EC:2.7.11.10	PREDICTED: inhibitor of nuclear factor kappa-B kinase subunit alpha [Nanorana parkeri];hypothetical protein AB205_0182260 [Rana catesbeiana]	NA	9.48443	12.5685	9.61754	4.75135	5.30079	4.5908	2.16285	1.11293	5.66672e-08	2.45025e-06	up	yes
gene-AB205_0182520	AB205_0182520	PTPN23	sp|Q6PB44|PTN23_MOUSE	Tyrosine-protein phosphatase non-receptor type 23 OS=Mus musculus GN=Ptpn23 PE=1 SV=2	rna-gnl|WGS:LIAG|AB205_0182520_mRNA	GO:0004721(phosphoprotein phosphatase activity);GO:0004725(protein tyrosine phosphatase activity);GO:0005515(protein binding);GO:0005634(nucleus);GO:0005654(nucleoplasm);GO:0005737(cytoplasm);GO:0005768(endosome);GO:0005769(early endosome);GO:0005856(cytoskeleton);GO:0005929(cilium);GO:0006470(protein dephosphorylation);GO:0010633(negative regulation of epithelial cell migration);GO:0015031(prote…	NA	NA	NA	hypothetical protein AB205_0182520, partial [Rana catesbeiana]	NA	16.8128	12.0558	9.48028	8.70879	4.35697	5.62625	2.05161	1.03676	0.00614273	0.0419968	up	yes
gene-AB205_0182930	AB205_0182930		-		rna-gnl|WGS:LIAG|AB205_0182930_mRNA	NA	NA	NA	NA	hypothetical protein AB205_0182930 [Rana catesbeiana]	NA	1.38403	0.693486	1.39171	0.257106	0.217741	0.0001	7.30445	2.86877	0.00199941	0.0172273	up	yes
gene-AB205_0183570	AB205_0183570	FAM131A	sp|Q8BWU3|F131A_MOUSE	Protein FAM131A OS=Mus musculus GN=Fam131a PE=2 SV=1	rna-gnl|WGS:LIAG|AB205_0183570_mRNA	GO:0003674(molecular_function);GO:0005575(cellular_component);GO:0005576(extracellular region);GO:0008150(biological_process)	03013(RNA transport);05416(Viral myocarditis)	K03260	NA	PREDICTED: protein FAM131A isoform X1 [Nanorana parkeri]	NA	0.514983	0.173916	0.5464	1.06009	1.13512	1.2457	0.359004	-1.47793	0.0279932	0.130824	down	yes
gene-AB205_0183700	AB205_0183700	GCH1	sp|P50141|GCH1_CHICK	GTP cyclohydrolase 1 OS=Gallus gallus GN=GCH1 PE=2 SV=1	rna-gnl|WGS:LIAG|AB205_0183700_mRNA	GO:0003934(GTP cyclohydrolase I activity);GO:0005525(GTP binding);GO:0005737(cytoplasm);GO:0006729(tetrahydrobiopterin biosynthetic process);GO:0008270(zinc ion binding)	00790(Folate biosynthesis)	K01495	EC:3.5.4.16	hypothetical protein AB205_0183700 [Rana catesbeiana]	NA	5.46955	2.6248	3.54939	1.2251	0.955088	0.507856	4.33167	2.11492	9.05642e-06	0.000167249	up	yes
gene-AB205_0184090	AB205_0184090	FAM166B	sp|A9JS51|F166B_XENLA	Protein FAM166B OS=Xenopus laevis GN=fam166b PE=2 SV=1	rna-gnl|WGS:LIAG|AB205_0184090_mRNA	GO:0003674(molecular_function);GO:0005575(cellular_component);GO:0008150(biological_process)	NA	NA	NA	Protein FAM166B [Rana catesbeiana]	NA	0.377962	0.588835	0.168579	7.71523	4.95193	6.06707	0.0606044	-4.04443	6.35251e-34	2.70275e-31	down	yes
gene-AB205_0184610	AB205_0184610	TF	sp|P31226|SAX_LITCT	Saxiphilin OS=Lithobates catesbeiana PE=1 SV=3	rna-gnl|WGS:LIAG|AB205_0184610_mRNA	GO:0097433(dense body)	04216(Ferroptosis)	K14736	NA	hypothetical protein AB205_0184610, partial [Rana catesbeiana]	NA	4.04764	4.40373	4.56544	11.1159	12.6823	7.84549	0.411355	-1.28155	8.94655e-08	2.69664e-06	down	yes
gene-AB205_0184630	AB205_0184630	PRPH	sp|P48676|PERI_XENLA	Peripherin OS=Xenopus laevis GN=prph PE=2 SV=1	rna-gnl|WGS:LIAG|AB205_0184630_mRNA	GO:0005198(structural molecule activity);GO:0016020(membrane);GO:0045098(type III intermediate filament);GO:0070062(extracellular exosome)	NA	NA	NA	Peripherin [Rana catesbeiana]	NA	0.950837	0.736825	1.21198	3.93479	3.78138	3.17648	0.266202	-1.90941	8.1639e-10	3.70119e-08	down	yes
gene-AB205_0184720	AB205_0184720	CCDC65	sp|Q2TA16|CCD65_BOVIN	Coiled-coil domain-containing protein 65 OS=Bos taurus GN=CCDC65 PE=2 SV=1	rna-gnl|WGS:LIAG|AB205_0184720_mRNA	GO:0003352(regulation of cilium movement);GO:0003674(molecular_function);GO:0005575(cellular_component);GO:0005930(axoneme);GO:0060271(cilium assembly);GO:0060285(cilium-dependent cell motility);GO:0070286(axonemal dynein complex assembly)	NA	NA	NA	hypothetical protein AB205_0184720, partial [Rana catesbeiana]	NA	1.54113	1.75696	0.838395	2.78508	3.17184	3.08199	0.457631	-1.12774	0.0157893	0.0865518	down	yes
gene-AB205_0185040	AB205_0185040	WWOX	sp|Q91WL8|WWOX_MOUSE	WW domain-containing oxidoreductase OS=Mus musculus GN=Wwox PE=1 SV=1	rna-gnl|WGS:LIAG|AB205_0185040_mRNA	GO:0005575(cellular_component);GO:0016491(oxidoreductase activity)	NA	NA	NA	hypothetical protein AB205_0185040 [Rana catesbeiana]	NA	2.41275	4.34858	1.79631	7.03477	5.94176	4.9368	0.477725	-1.06575	0.00847863	0.0541516	down	yes
gene-AB205_0185350	AB205_0185350		-		rna-gnl|WGS:LIAG|AB205_0185350_mRNA	GO:0007623(circadian rhythm);GO:0016020(membrane);GO:0016021(integral component of membrane)	NA	NA	NA	hypothetical protein AB205_0185350 [Rana catesbeiana]	NA	0.0001	0.0001	0.0001	2.97185	2.48889	0.0001	5.49366e-05	-14.1519	7.93357e-05	0.00115242	down	yes
gene-AB205_0185740	AB205_0185740		-		rna-gnl|WGS:LIAG|AB205_0185740_mRNA	NA	NA	NA	NA	hypothetical protein AB205_0185740 [Rana catesbeiana]	NA	33.1401	34.9185	31.882	84.1633	71.114	77.0813	0.430113	-1.21721	1.03909e-20	1.69036e-18	down	yes
gene-AB205_0185790	AB205_0185790		-		rna-gnl|WGS:LIAG|AB205_0185790_mRNA	NA	NA	NA	NA	hypothetical protein AB205_0185790, partial [Rana catesbeiana]	NA	0.624565	0.710989	0.680781	1.55921	1.30763	1.30846	0.482919	-1.05015	0.000506555	0.00570042	down	yes
gene-AB205_0186070	AB205_0186070		-		rna-gnl|WGS:LIAG|AB205_0186070_mRNA	GO:0003823(antigen binding);GO:0006910(phagocytosis, recognition);GO:0006911(phagocytosis, engulfment);GO:0006958(complement activation, classical pathway);GO:0009897(external side of plasma membrane);GO:0034987(immunoglobulin receptor binding);GO:0042571(immunoglobulin complex, circulating);GO:0042742(defense response to bacterium);GO:0045087(innate immune response);GO:0050853(B cell receptor si…	NA	NA	NA	hypothetical protein AB205_0186070 [Rana catesbeiana]	NA	14.9608	12.6375	9.53492	7.13013	4.72802	3.79314	2.37253	1.24643	4.40915e-06	9.04898e-05	up	yes
gene-AB205_0186480	AB205_0186480	EXOSC5	sp|Q9NQT4|EXOS5_HUMAN	Exosome complex component RRP46 OS=Homo sapiens GN=EXOSC5 PE=1 SV=1	rna-gnl|WGS:LIAG|AB205_0186480_mRNA	GO:0000176(nuclear exosome (RNase complex));GO:0000177(cytoplasmic exosome (RNase complex));GO:0005730(nucleolus);GO:0016075(rRNA catabolic process);GO:0031125(rRNA 3'-end processing);GO:0034427(nuclear-transcribed mRNA catabolic process, exonucleolytic, 3'-5');GO:0034475(U4 snRNA 3'-end processing);GO:0071028(nuclear mRNA surveillance);GO:0071051(polyadenylation-dependent snoRNA 3'-end processin…	03018(RNA degradation)	K12590	NA	hypothetical protein AB205_0186480 [Rana catesbeiana]	NA	6.34522	9.16616	6.2959	2.00302	3.72317	4.52137	2.12805	1.08953	0.0140194	0.079611	up	yes
gene-AB205_0187460	AB205_0187460	KDM6B	sp|O15054|KDM6B_HUMAN	Lysine-specific demethylase 6B OS=Homo sapiens GN=KDM6B PE=1 SV=4	rna-gnl|WGS:LIAG|AB205_0187460D_mRNA;rna-gnl|WGS:LIAG|AB205_0187460A_mRNA;rna-gnl|WGS:LIAG|AB205_0187460B_mRNA;rna-gnl|WGS:LIAG|AB205_0187460C_mRNA	GO:0005634(nucleus);GO:0046872(metal ion binding);GO:0071557(histone H3-K27 demethylation);GO:0071558(histone demethylase activity (H3-K27 specific));GO:0071558(histone demethylase activity (H3-K27 specific))	NA	NA	NA	hypothetical protein AB205_0187460, partial [Rana catesbeiana]	NA	3.02689	3.12908	4.16742	18.8103	18.1127	15.6214	0.19647	-2.34762	4.61366e-39	2.68612e-36	down	yes
gene-AB205_0187560	AB205_0187560	PTPRJ	sp|Q9W6V5|PTPRJ_CHICK	Receptor-type tyrosine-protein phosphatase eta OS=Gallus gallus GN=PTPRJ PE=2 SV=2	rna-gnl|WGS:LIAG|AB205_0187560A_mRNA;rna-gnl|WGS:LIAG|AB205_0187560C_mRNA;rna-gnl|WGS:LIAG|AB205_0187560E_mRNA;rna-gnl|WGS:LIAG|AB205_0187560D_mRNA;rna-gnl|WGS:LIAG|AB205_0187560B_mRNA	GO:0004725(protein tyrosine phosphatase activity);GO:0016021(integral component of membrane);GO:0035335(peptidyl-tyrosine dephosphorylation);GO:0035335(peptidyl-tyrosine dephosphorylation)	04520(Adherens junction);04520(Adherens junction)	K05698	EC:3.1.3.48	hypothetical protein AB205_0187560, partial [Rana catesbeiana]	NA	0.0001	0.0001	0.336809	1.65784	2.03603	0.811781	0.0747969	-3.74088	0.000860111	0.00876168	down	yes
gene-AB205_0187910	AB205_0187910	KIAA0556	sp|O60303|K0556_HUMAN	Protein KIAA0556 OS=Homo sapiens GN=KIAA0556 PE=1 SV=4	rna-gnl|WGS:LIAG|AB205_0187910_mRNA	GO:0005615(extracellular space);GO:0005654(nucleoplasm);GO:0005886(plasma membrane)	NA	NA	NA	hypothetical protein AB205_0187910, partial [Rana catesbeiana]	NA	1.55718	4.35602	2.60115	6.34159	5.47338	6.58511	0.462735	-1.11174	0.00852214	0.0543332	down	yes
gene-AB205_0188210	AB205_0188210		-		rna-gnl|WGS:LIAG|AB205_0188210_mRNA	NA	NA	NA	NA	hypothetical protein AB205_0188210, partial [Rana catesbeiana]	NA	11.0344	16.515	8.31851	4.0412	5.08667	4.59738	2.61328	1.38586	2.01005e-05	0.000342606	up	yes
gene-AB205_0188430	AB205_0188430	PLEKHG4B	sp|Q96PX9|PKH4B_HUMAN	Pleckstrin homology domain-containing family G member 4B OS=Homo sapiens GN=PLEKHG4B PE=1 SV=4	rna-gnl|WGS:LIAG|AB205_0188430_mRNA	GO:0005089(Rho guanyl-nucleotide exchange factor activity);GO:0035023(regulation of Rho protein signal transduction)	NA	NA	NA	hypothetical protein AB205_0188430, partial [Rana catesbeiana]	NA	0.42169	0.760074	0.595884	2.13509	1.49926	2.06972	0.311645	-1.68202	0.000714204	0.00753866	down	yes
gene-AB205_0188480	AB205_0188480	GZMA	sp|Q7YRZ7|GRAA_BOVIN	Granzyme A OS=Bos taurus GN=GZMA PE=2 SV=1	rna-gnl|WGS:LIAG|AB205_0188480_mRNA	GO:0043065(positive regulation of apoptotic process)	04080(Neuroactive ligand-receptor interaction)	K01352	EC:3.4.21.78	hypothetical protein AB205_0188480 [Rana catesbeiana]	NA	3.78531	2.58448	3.92476	1.93083	0.467297	0.58097	3.4556	1.78893	0.00145695	0.0133528	up	yes
gene-AB205_0188860	AB205_0188860	C3	sp|J3S836|VCO3_CROAD	Venom factor OS=Crotalus adamanteus PE=2 SV=1	rna-gnl|WGS:LIAG|AB205_0188860_mRNA	GO:0001934(positive regulation of protein phosphorylation);GO:0004866(endopeptidase inhibitor activity);GO:0005615(extracellular space);GO:0006631(fatty acid metabolic process);GO:0006954(inflammatory response);GO:0006957(complement activation, alternative pathway);GO:0006958(complement activation, classical pathway);GO:0010828(positive regulation of glucose transmembrane transport);GO:0010866(re…	04145(Phagosome);05168(Herpes simplex infection)	K03990	NA	Complement C3, partial [Rana catesbeiana]	NA	0.774908	0.348453	1.23402	0.140748	0.0001	0.0001	16.7252	4.06395	9.12266e-05	0.00130719	up	yes
gene-AB205_0189190	AB205_0189190	FABP7	sp|Q09139|FABP7_BOVIN	Fatty acid-binding protein, brain OS=Bos taurus GN=FABP7 PE=1 SV=2	rna-gnl|WGS:LIAG|AB205_0189190_mRNA	GO:0005215(transporter activity);GO:0005654(nucleoplasm);GO:0005737(cytoplasm);GO:0005911(cell-cell junction);GO:0006810(transport);GO:0008289(lipid binding);GO:0021846(cell proliferation in forebrain);GO:0022008(neurogenesis);GO:0042995(cell projection);GO:0043025(neuronal cell body);GO:0060134(prepulse inhibition);GO:0071944(cell periphery)	03320(PPAR signaling pathway)	K08756	NA	Fatty acid-binding protein, brain [Rana catesbeiana]	NA	0.403729	1.97092	0.697077	3.09331	2.73325	3.34622	0.334874	-1.57831	0.0245598	0.118719	down	yes
gene-AB205_0189710	AB205_0189710		-		rna-gnl|WGS:LIAG|AB205_0189710_mRNA	GO:0005887(integral component of plasma membrane);GO:0006874(cellular calcium ion homeostasis);GO:0019829(cation-transporting ATPase activity);GO:0043231(intracellular membrane-bounded organelle)	NA	NA	NA	hypothetical protein AB205_0189710 [Rana catesbeiana]	NA	0.521391	0.59185	0.250586	2.0407	2.51876	2.08033	0.205402	-2.28348	6.10332e-07	1.51719e-05	down	yes
gene-AB205_0189730	AB205_0189730	IRAK4	sp|Q1RMT8|IRAK4_BOVIN	Interleukin-1 receptor-associated kinase 4 OS=Bos taurus GN=IRAK4 PE=2 SV=1	rna-gnl|WGS:LIAG|AB205_0189730_mRNA	GO:0004674(protein serine/threonine kinase activity);GO:0005634(nucleus);GO:0005737(cytoplasm);GO:0035556(intracellular signal transduction);GO:0043123(positive regulation of I-kappaB kinase/NF-kappaB signaling)	04010(MAPK signaling pathway);04620(Toll-like receptor signaling pathway);04621(NOD-like receptor signaling pathway)	K04733	EC:2.7.11.1	hypothetical protein AB205_0189730, partial [Rana catesbeiana]	NA	52.5029	51.7563	63.6882	18.9474	17.9171	18.0702	3.05721	1.61222	4.75553e-35	5.1826e-33	up	yes
gene-AB205_0189840	AB205_0189840		-		rna-gnl|WGS:LIAG|AB205_0189840_mRNA	NA	NA	NA	NA	hypothetical protein AB205_0189840, partial [Rana catesbeiana]	NA	7.90719	4.72138	3.66243	1.61449	0.821854	1.51511	4.12279	2.04362	0.000170484	0.00227765	up	yes
gene-AB205_0190260	AB205_0190260	MTMR2	sp|Q5ZIV1|MTMR2_CHICK	Myotubularin-related protein 2 OS=Gallus gallus GN=MTMR2 PE=2 SV=1	rna-gnl|WGS:LIAG|AB205_0190260_mRNA	GO:0004438(phosphatidylinositol-3-phosphatase activity);GO:0004725(protein tyrosine phosphatase activity);GO:0005829(cytosol);GO:0031901(early endosome membrane);GO:0035335(peptidyl-tyrosine dephosphorylation);GO:0046856(phosphatidylinositol dephosphorylation);GO:0052629(phosphatidylinositol-3,5-bisphosphate 3-phosphatase activity)	00562(Inositol phosphate metabolism);04070(Phosphatidylinositol signaling system)	K18081	EC:3.1.3.64;EC:3.1.3.95	hypothetical protein AB205_0190260, partial [Rana catesbeiana]	NA	0.492759	0.211231	0.24947	1.38224	1.56624	0.803354	0.254132	-1.97635	0.0238281	0.116169	down	yes
gene-AB205_0190570	AB205_0190570	TMEM213	sp|A2RRL7|TM213_HUMAN	Transmembrane protein 213 OS=Homo sapiens GN=TMEM213 PE=3 SV=2	rna-gnl|WGS:LIAG|AB205_0190570_mRNA	GO:0016021(integral component of membrane)	NA	NA	NA	hypothetical protein AB205_0190570 [Rana catesbeiana]	NA	354.029	329.397	322.621	111.971	117.008	120.408	2.87946	1.5258	5.82326e-41	4.02606e-38	up	yes
gene-AB205_0190580	AB205_0190580	ATP6V0A4	sp|Q9HBG4|VPP4_HUMAN	V-type proton ATPase 116 kDa subunit a isoform 4 OS=Homo sapiens GN=ATP6V0A4 PE=1 SV=2	rna-gnl|WGS:LIAG|AB205_0190580_mRNA	GO:0007035(vacuolar acidification);GO:0015986(ATP synthesis coupled proton transport);GO:0016471(vacuolar proton-transporting V-type ATPase complex);GO:0046961(proton-transporting ATPase activity, rotational mechanism);GO:0051117(ATPase binding);GO:0070072(vacuolar proton-transporting V-type ATPase complex assembly)	00190(Oxidative phosphorylation);04145(Phagosome);04142(Lysosome)	K02154	NA	hypothetical protein AB205_0190580 [Rana catesbeiana]	NA	290.133	281.065	264.215	111.455	114.444	109.909	2.48777	1.31485	4.97377e-33	1.96499e-30	up	yes
gene-AB205_0191470	AB205_0191470	CBR1	sp|P47727|CBR1_RAT	Carbonyl reductase [NADPH] 1 OS=Rattus norvegicus GN=Cbr1 PE=1 SV=2	rna-gnl|WGS:LIAG|AB205_0191470_mRNA	GO:0005575(cellular_component)	NA	NA	NA	putative oxidoreductase C24B10.20 [Rana catesbeiana]	NA	1.01974	1.76808	1.42347	4.43379	5.90861	4.13981	0.29079	-1.78195	2.23033e-06	4.94428e-05	down	yes
gene-AB205_0191770	AB205_0191770	KRT75	sp|Q6IG05|K2C75_RAT	Keratin, type II cytoskeletal 75 OS=Rattus norvegicus GN=Krt75 PE=3 SV=2	rna-gnl|WGS:LIAG|AB205_0191770_mRNA	GO:0002244(hematopoietic progenitor cell differentiation);GO:0005198(structural molecule activity);GO:0045095(keratin filament);GO:0070062(extracellular exosome)	NA	NA	NA	hypothetical protein AB205_0191770 [Rana catesbeiana]	NA	0.197262	0.255154	0.316653	0.488727	0.974496	0.817392	0.33722	-1.56824	0.000318025	0.00386169	down	yes
gene-AB205_0192720	AB205_0192720		-		rna-gnl|WGS:LIAG|AB205_0192720_mRNA	NA	NA	NA	NA	hypothetical protein AB205_0192720, partial [Rana catesbeiana]	NA	0.0001	0.604354	1.3964	2.14055	3.76191	3.1966	0.219897	-2.1851	0.0216977	0.108754	down	yes
gene-AB205_0192930	AB205_0192930	ELMOD1	sp|Q3V1U8|ELMD1_MOUSE	ELMO domain-containing protein 1 OS=Mus musculus GN=Elmod1 PE=1 SV=2	rna-gnl|WGS:LIAG|AB205_0192930B_mRNA;rna-gnl|WGS:LIAG|AB205_0192930A_mRNA	GO:0005096(GTPase activator activity);GO:0005654(nucleoplasm);GO:0005737(cytoplasm);GO:0031647(regulation of protein stability);GO:0043547(positive regulation of GTPase activity);GO:1903955(positive regulation of protein targeting to mitochondrion);GO:1903955(positive regulation of protein targeting to mitochondrion)	NA	NA	NA	hypothetical protein AB205_0192930, partial [Rana catesbeiana]	NA	0.991842	0.165225	0.895119	1.83175	1.84725	1.86497	0.370165	-1.43376	0.00147079	0.0134573	down	yes
gene-AB205_0193080	AB205_0193080		-		rna-gnl|WGS:LIAG|AB205_0193080_mRNA	NA	NA	NA	NA	hypothetical protein AB205_0193080, partial [Rana catesbeiana]	NA	2.30015	3.024	2.06318	0.391978	0.856016	0.678814	3.83397	1.93884	0.0019838	0.0171176	up	yes
gene-AB205_0193700	AB205_0193700	FAM180A	sp|Q6UWF9|F180A_HUMAN	Protein FAM180A OS=Homo sapiens GN=FAM180A PE=2 SV=1	rna-gnl|WGS:LIAG|AB205_0193700_mRNA	GO:0005576(extracellular region)	NA	NA	NA	hypothetical protein AB205_0193700 [Rana catesbeiana]	NA	4.12899	4.93515	5.21811	10.4289	13.7942	7.51205	0.450045	-1.15186	0.00536605	0.0379272	down	yes
gene-AB205_0193750	AB205_0193750	NOXO1	sp|Q8VCM2|NOXO1_MOUSE	NADPH oxidase organizer 1 OS=Mus musculus GN=Noxo1 PE=2 SV=2	rna-gnl|WGS:LIAG|AB205_0193750A_mRNA;rna-gnl|WGS:LIAG|AB205_0193750B_mRNA	GO:0005622(intracellular);GO:0006801(superoxide metabolic process);GO:0016176(superoxide-generating NADPH oxidase activator activity);GO:0035091(phosphatidylinositol binding);GO:0043020(NADPH oxidase complex);GO:0055114(oxidation-reduction process);GO:0055114(oxidation-reduction process)	NA	NA	NA	hypothetical protein AB205_0193750 [Rana catesbeiana]	NA	2.0037	2.02201	2.10123	5.94667	4.35352	6.37045	0.367529	-1.44407	1.51993e-12	1.07092e-10	down	yes
gene-AB205_0193900	AB205_0193900	ELOVL2	sp|Q9NXB9|ELOV2_HUMAN	Elongation of very long chain fatty acids protein 2 OS=Homo sapiens GN=ELOVL2 PE=1 SV=2	rna-gnl|WGS:LIAG|AB205_0193900_mRNA	GO:0009922(fatty acid elongase activity);GO:0030497(fatty acid elongation)	00062(Fatty acid elongation);01040(Biosynthesis of unsaturated fatty acids)	K10205	EC:2.3.1.199	hypothetical protein AB205_0193900 [Rana catesbeiana]	NA	0.741265	1.05798	0.795411	3.70892	3.12302	4.89715	0.221216	-2.17647	2.5028e-06	5.52614e-05	down	yes
gene-AB205_0194120	AB205_0194120		-		rna-gnl|WGS:LIAG|AB205_0194120_mRNA	NA	NA	NA	NA	hypothetical protein AB205_0194120, partial [Rana catesbeiana]	NA	2.06323	3.6252	3.49947	1.46635	2.37189	0.579815	2.07962	1.05632	0.041121	0.168912	up	yes
gene-AB205_0194320	AB205_0194320	-	sp|P18087|PRVA_LITCT	Parvalbumin alpha OS=Lithobates catesbeiana PE=1 SV=1	rna-gnl|WGS:LIAG|AB205_0194320_mRNA	GO:0005509(calcium ion binding);GO:0005737(cytoplasm);GO:0030424(axon);GO:0070062(extracellular exosome)	NA	NA	NA	RecName: Full=Parvalbumin alpha; AltName: Full=Parvalbumin pI 4.97; Short=PA 4.97	NA	3.84201	8.71445	8.24231	15.591	28.5007	23.3246	0.308512	-1.6966	1.57024e-05	0.000275277	down	yes
gene-AB205_0195040	AB205_0195040	ANK2	sp|Q8C8R3|ANK2_MOUSE	Ankyrin-2 OS=Mus musculus GN=Ank2 PE=1 SV=2	rna-gnl|WGS:LIAG|AB205_0195040A_mRNA;rna-gnl|WGS:LIAG|AB205_0195040B_mRNA	GO:0008093(cytoskeletal adaptor activity);GO:0030507(spectrin binding);GO:0043034(costamere);GO:0098910(regulation of atrial cardiac muscle cell action potential);GO:0003283(atrial septum development);GO:0010628(positive regulation of gene expression);GO:0010881(regulation of cardiac muscle contraction by regulation of the release of sequestered calcium ion);GO:0016323(basolateral plasma membrane…	NA	NA	NA	hypothetical protein AB205_0195040, partial [Rana catesbeiana]	NA	0.284661	0.189081	0.275085	0.475333	0.44625	0.589364	0.495601	-1.01275	0.0254683	0.122385	down	yes
gene-AB205_0195380	AB205_0195380	FCGR1	sp|P26151|FCGR1_MOUSE	High affinity immunoglobulin gamma Fc receptor I OS=Mus musculus GN=Fcgr1 PE=1 SV=1	rna-gnl|WGS:LIAG|AB205_0195380_mRNA	GO:0001788(antibody-dependent cellular cytotoxicity);GO:0001798(positive regulation of type IIa hypersensitivity);GO:0001805(positive regulation of type III hypersensitivity);GO:0002376(immune system process);GO:0005886(plasma membrane);GO:0006898(receptor-mediated endocytosis);GO:0006910(phagocytosis, recognition);GO:0006911(phagocytosis, engulfment);GO:0007166(cell surface receptor signaling pa…	NA	NA	NA	hypothetical protein AB205_0195380 [Rana catesbeiana]	NA	1.46985	2.31432	1.99937	1.0239	0.600202	0.0001	3.56086	1.83222	0.0287657	0.133197	up	yes
gene-AB205_0195630	AB205_0195630		-		rna-gnl|WGS:LIAG|AB205_0195630_mRNA	NA	NA	NA	NA	Epidermal differentiation-specific protein [Rana catesbeiana]	NA	35.799	39.3135	36.6059	16.9692	13.074	13.9138	2.54154	1.3457	1.21275e-20	1.94426e-18	up	yes
gene-AB205_0195670	AB205_0195670	CES2	sp|O00748|EST2_HUMAN	Cocaine esterase OS=Homo sapiens GN=CES2 PE=1 SV=1	rna-gnl|WGS:LIAG|AB205_0195670_mRNA	GO:0005615(extracellular space);GO:0052689(carboxylic ester hydrolase activity)	00983(Drug metabolism - other enzymes)	K03927	EC:3.1.1.1;EC:3.1.1.84	hypothetical protein AB205_0195670 [Rana catesbeiana]	NA	0.751067	1.85913	1.57967	7.63328	6.9029	5.65745	0.207484	-2.26893	6.29696e-12	4.1962e-10	down	yes
gene-AB205_0195680	AB205_0195680	CES1F	sp|Q91WU0|CES1F_MOUSE	Carboxylesterase 1F OS=Mus musculus GN=Ces1f PE=1 SV=1	rna-gnl|WGS:LIAG|AB205_0195680_mRNA	GO:0005615(extracellular space);GO:0052689(carboxylic ester hydrolase activity)	00983(Drug metabolism - other enzymes)	K03927	EC:3.1.1.1;EC:3.1.1.84	hypothetical protein AB205_0195680, partial [Rana catesbeiana]	NA	0.254445	0.244623	0.449793	1.71704	1.3722	1.13171	0.224798	-2.1533	0.000303893	0.00372277	down	yes
gene-AB205_0196150	AB205_0196150	HMX1	sp|Q9DE09|HMX1_CHICK	Homeobox protein HMX1 OS=Gallus gallus GN=HMX1 PE=2 SV=1	rna-gnl|WGS:LIAG|AB205_0196150_mRNA	GO:0000122(negative regulation of transcription by RNA polymerase II);GO:0000977(RNA polymerase II regulatory region sequence-specific DNA binding);GO:0001227(transcriptional repressor activity, RNA polymerase II transcription regulatory region sequence-specific DNA binding);GO:0003677(DNA binding);GO:0005634(nucleus);GO:0006351(transcription, DNA-templated);GO:0007275(multicellular organism deve…	NA	NA	NA	hypothetical protein AB205_0196150 [Rana catesbeiana]	NA	0.445218	0.0001	0.286761	1.42677	1.28176	1.33045	0.181253	-2.46392	0.0107779	0.065115	down	yes
gene-AB205_0196260	AB205_0196260	TNK2	sp|Q17R13|ACK1_BOVIN	Activated CDC42 kinase 1 OS=Bos taurus GN=TNK2 PE=1 SV=1	rna-gnl|WGS:LIAG|AB205_0196260A_mRNA;rna-gnl|WGS:LIAG|AB205_0196260B_mRNA	GO:0004715(non-membrane spanning protein tyrosine kinase activity);GO:0005102(receptor binding);GO:0007169(transmembrane receptor protein tyrosine kinase signaling pathway);GO:0016477(cell migration);GO:0030154(cell differentiation);GO:0031234(extrinsic component of cytoplasmic side of plasma membrane);GO:0038083(peptidyl-tyrosine autophosphorylation);GO:0042127(regulation of cell proliferation);…	NA	NA	NA	hypothetical protein AB205_0196260 [Rana catesbeiana]	NA	5.51816	5.42869	6.9747	2.93811	2.69208	2.64416	2.16591	1.11498	9.07153e-11	4.77854e-09	up	yes
gene-AB205_0196470	AB205_0196470		-		rna-gnl|WGS:LIAG|AB205_0196470_mRNA	NA	NA	NA	NA	hypothetical protein AB205_0196470 [Rana catesbeiana]	NA	0.674696	0.751249	0.58715	1.14346	1.8616	2.55609	0.361993	-1.46597	0.021989	0.109767	down	yes
gene-AB205_0196700	AB205_0196700	SERPINC1	sp|P32261|ANT3_MOUSE	Antithrombin-III OS=Mus musculus GN=Serpinc1 PE=1 SV=1	rna-gnl|WGS:LIAG|AB205_0196700_mRNA	GO:0004867(serine-type endopeptidase inhibitor activity);GO:0005615(extracellular space)	NA	NA	NA	hypothetical protein AB205_0196700, partial [Rana catesbeiana]	NA	2.23441	2.55404	4.13232	0.0001	0.423475	0.0001	21.0557	4.39614	8.89933e-06	0.000165175	up	yes
gene-AB205_0196950	AB205_0196950	CPA2	sp|P48052|CBPA2_HUMAN	Carboxypeptidase A2 OS=Homo sapiens GN=CPA2 PE=1 SV=3	rna-gnl|WGS:LIAG|AB205_0196950_mRNA	GO:0004180(carboxypeptidase activity);GO:0004181(metallocarboxypeptidase activity);GO:0005576(extracellular region);GO:0005615(extracellular space);GO:0005773(vacuole);GO:0006508(proteolysis);GO:0007039(protein catabolic process in the vacuole);GO:0008270(zinc ion binding)	NA	NA	NA	hypothetical protein AB205_0196950, partial [Rana catesbeiana]	NA	0.0001	0.171936	0.377704	0.268928	1.7779	1.73245	0.145462	-2.78129	0.0152182	0.0842139	down	yes
gene-AB205_0196990	AB205_0196990	MBP	sp|P15720|MBP_CHICK	Myelin basic protein OS=Gallus gallus GN=MBP PE=1 SV=2	rna-gnl|WGS:LIAG|AB205_0196990_mRNA	GO:0007417(central nervous system development);GO:0019911(structural constituent of myelin sheath);GO:0033269(internode region of axon);GO:0042552(myelination);GO:0043025(neuronal cell body);GO:0043218(compact myelin);GO:0071944(cell periphery)	NA	NA	NA	hypothetical protein AB205_0196990, partial [Rana catesbeiana]	NA	0.0001	0.0001	0.0001	8.32243	0.0001	8.35797	1.79851e-05	-15.7628	2.75303e-05	0.00045571	down	yes
gene-AB205_0197940	AB205_0197940	MGST1	sp|Q91VS7|MGST1_MOUSE	Microsomal glutathione S-transferase 1 OS=Mus musculus GN=Mgst1 PE=1 SV=3	rna-gnl|WGS:LIAG|AB205_0197940_mRNA	GO:0004364(glutathione transferase activity);GO:0004602(glutathione peroxidase activity);GO:0005743(mitochondrial inner membrane);GO:0006749(glutathione metabolic process);GO:0016021(integral component of membrane);GO:0055114(oxidation-reduction process);GO:0071449(cellular response to lipid hydroperoxide);GO:0098869(cellular oxidant detoxification)	00480(Glutathione metabolism);00980(Metabolism of xenobiotics by cytochrome P450);00982(Drug metabolism - cytochrome P450);00983(Drug metabolism - other enzymes)	K00799	EC:2.5.1.18	hypothetical protein AB205_0197940 [Rana catesbeiana]	NA	769.2	713.68	841.76	312.74	305.98	291.56	2.55376	1.35263	2.72903e-43	5.5405e-41	up	yes
gene-AB205_0198290	AB205_0198290	EEF1A2	sp|P62631|EF1A2_MOUSE	Elongation factor 1-alpha 2 OS=Mus musculus GN=Eef1a2 PE=1 SV=1;sp|Q32PH8|EF1A2_BOVIN	rna-gnl|WGS:LIAG|AB205_0198290A_mRNA;rna-gnl|WGS:LIAG|AB205_0198290B_mRNA	GO:0003746(translation elongation factor activity);GO:0003924(GTPase activity);GO:0005622(intracellular);GO:0005622(intracellular)	03013(RNA transport);05134(Legionellosis);05134(Legionellosis)	K03231	NA	elongation factor 1-alpha 2 [Octodon degus];hypothetical protein AB205_0198290 [Rana catesbeiana]	NA	21.7485	23.612	25.2111	74.1736	70.9104	63.6515	0.338091	-1.56452	7.8284e-34	3.20732e-31	down	yes
gene-AB205_0198320	AB205_0198320	HIC1	sp|Q90850|HIC1_CHICK	Hypermethylated in cancer 1 protein (Fragment) OS=Gallus gallus GN=HIC1 PE=2 SV=2	rna-gnl|WGS:LIAG|AB205_0198320_mRNA	GO:0000122(negative regulation of transcription by RNA polymerase II);GO:0003700(DNA binding transcription factor activity);GO:0005654(nucleoplasm);GO:0005737(cytoplasm);GO:0006351(transcription, DNA-templated);GO:0007275(multicellular organism development);GO:0008630(intrinsic apoptotic signaling pathway in response to DNA damage);GO:0030178(negative regulation of Wnt signaling pathway);GO:00428…	NA	NA	NA	hypothetical protein AB205_0198320 [Rana catesbeiana]	NA	1.28296	0.734624	0.98803	2.52972	2.20983	2.23803	0.430753	-1.21507	0.000748544	0.00780064	down	yes
gene-AB205_0198760	AB205_0198760		-		rna-gnl|WGS:LIAG|AB205_0198760_mRNA	NA	NA	NA	NA	hypothetical protein AB205_0198760 [Rana catesbeiana]	NA	3.22563	1.01013	1.7592	10.0465	9.07131	9.4715	0.209693	-2.25365	7.51357e-09	2.90612e-07	down	yes
gene-AB205_0198790	AB205_0198790	NHS	sp|Q6T4R5|NHS_HUMAN	Nance-Horan syndrome protein OS=Homo sapiens GN=NHS PE=1 SV=2	rna-gnl|WGS:LIAG|AB205_0198790_mRNA	GO:0002088(lens development in camera-type eye);GO:0003674(molecular_function);GO:0005575(cellular_component);GO:0005794(Golgi apparatus);GO:0008150(biological_process);GO:0016604(nuclear body);GO:0030054(cell junction);GO:0030154(cell differentiation)	NA	NA	NA	hypothetical protein AB205_0198790 [Rana catesbeiana]	NA	1.29349	0.74451	0.429364	0.527183	0.184108	0.363291	2.29611	1.19919	0.0212121	0.107048	up	yes
gene-AB205_0199560	AB205_0199560	UMOD	sp|Q91X17|UROM_MOUSE	Uromodulin OS=Mus musculus GN=Umod PE=1 SV=1	rna-gnl|WGS:LIAG|AB205_0199560_mRNA	GO:0000922(spindle pole);GO:0005509(calcium ion binding);GO:0005576(extracellular region);GO:0005615(extracellular space);GO:0005794(Golgi apparatus);GO:0005886(plasma membrane);GO:0005929(cilium);GO:0007157(heterophilic cell-cell adhesion via plasma membrane cell adhesion molecules);GO:0007159(leukocyte cell-cell adhesion);GO:0007588(excretion);GO:0016020(membrane);GO:0016323(basolateral plasma …	NA	NA	NA	hypothetical protein AB205_0199560, partial [Rana catesbeiana]	NA	4.16556	3.55124	5.0712	1.87665	1.81568	1.13044	2.65159	1.40686	0.000324837	0.00393576	up	yes
gene-AB205_0199620	AB205_0199620	IL22RA1	sp|Q3SYS8|I22R1_BOVIN	Interleukin-22 receptor subunit alpha-1 OS=Bos taurus GN=IL22RA1 PE=2 SV=1	rna-gnl|WGS:LIAG|AB205_0199620_mRNA	GO:0004896(cytokine receptor activity);GO:0005886(plasma membrane);GO:0016021(integral component of membrane);GO:0019221(cytokine-mediated signaling pathway);GO:0042015(interleukin-20 binding)	04060(Cytokine-cytokine receptor interaction)	K05138	NA	PREDICTED: interleukin-22 receptor subunit alpha-1-like [Nanorana parkeri]	NA	13.7887	11.4741	12.8214	5.84854	5.58686	5.70859	2.22143	1.15149	4.81959e-11	1.90922e-09	up	yes
gene-AB205_0199780	AB205_0199780	CAV1	sp|P35431|CAV1_CHICK	Caveolin-1 OS=Gallus gallus GN=CAV1 PE=2 SV=1	rna-gnl|WGS:LIAG|AB205_0199780_mRNA	GO:0000139(Golgi membrane);GO:0005768(endosome);GO:0005901(caveola);GO:0031295(T cell costimulation);GO:0070836(caveola assembly)	04144(Endocytosis);04510(Focal adhesion)	K12959	NA	hypothetical protein AB205_0199780 [Rana catesbeiana]	NA	0.236541	0.0001	0.0001	1.89319	2.29773	1.91178	0.0387928	-4.68807	3.82783e-07	9.93979e-06	down	yes
gene-AB205_0200370	AB205_0200370	-	sp|Q01528|HAAF_LIMPO	Hemagglutinin/amebocyte aggregation factor OS=Limulus polyphemus PE=1 SV=1	rna-gnl|WGS:LIAG|AB205_0200370_mRNA	GO:0005615(extracellular space);GO:0030199(collagen fibril organization);GO:0031012(extracellular matrix)	04010(MAPK signaling pathway);04012(ErbB signaling pathway);04068(FoxO signaling pathway);04150(mTOR signaling pathway);04510(Focal adhesion);04810(Regulation of actin cytoskeleton);04910(Insulin signaling pathway);04914(Progesterone-mediated oocyte maturation);04270(Vascular smooth muscle contraction)	K04365	EC:2.7.11.1	hypothetical protein AB205_0200370 [Rana catesbeiana]	NA	1.14904	1.74486	2.79824	0.0001	0.795111	0.0001	7.15713	2.83938	0.0139837	0.0794899	up	yes
gene-AB205_0200530	AB205_0200530	SPTLC3	sp|Q9NUV7|SPTC3_HUMAN	Serine palmitoyltransferase 3 OS=Homo sapiens GN=SPTLC3 PE=1 SV=3	rna-gnl|WGS:LIAG|AB205_0200530_mRNA	GO:0008483(transaminase activity)	00600(Sphingolipid metabolism)	K00654	EC:2.3.1.50	hypothetical protein AB205_0200530, partial [Rana catesbeiana]	NA	6.93785	3.24744	4.36121	2.04402	2.96603	1.63442	2.18927	1.13045	0.00746408	0.0490598	up	yes
gene-AB205_0200970	AB205_0200970		-		rna-gnl|WGS:LIAG|AB205_0200970_mRNA	NA	NA	NA	NA	hypothetical protein AB205_0200970, partial [Rana catesbeiana]	NA	1.19985	1.41879	2.82155	0.745769	0.74142	0.0001	3.65779	1.87097	0.0401716	0.166927	up	yes
gene-AB205_0201010	AB205_0201010	TULP3	sp|O88413|TULP3_MOUSE	Tubby-related protein 3 OS=Mus musculus GN=Tulp3 PE=1 SV=1	rna-gnl|WGS:LIAG|AB205_0201010_mRNA	GO:0005929(cilium);GO:0035091(phosphatidylinositol binding);GO:0097500(receptor localization to non-motile cilium);GO:1903546(protein localization to photoreceptor outer segment)	NA	NA	NA	hypothetical protein AB205_0201010, partial [Rana catesbeiana]	NA	0.940437	1.2632	1.44408	3.22682	2.77283	2.92318	0.408806	-1.29051	0.00395519	0.0303414	down	yes
gene-AB205_0201290	AB205_0201290	C3	sp|J3S836|VCO3_CROAD	Venom factor OS=Crotalus adamanteus PE=2 SV=1;sp|P01027|CO3_MOUSE	rna-gnl|WGS:LIAG|AB205_0201290A_mRNA;rna-gnl|WGS:LIAG|AB205_0201290B_mRNA;rna-gnl|WGS:LIAG|AB205_0201290C_mRNA	GO:0004252(serine-type endopeptidase activity);GO:0005576(extracellular region);GO:0006956(complement activation);GO:0006957(complement activation, alternative pathway);GO:0030449(regulation of complement activation);GO:0001934(positive regulation of protein phosphorylation);GO:0004866(endopeptidase inhibitor activity);GO:0005615(extracellular space);GO:0006631(fatty acid metabolic process);GO:00…	04145(Phagosome);05168(Herpes simplex infection);05168(Herpes simplex infection)	K03990	NA	Venom factor [Rana catesbeiana];hypothetical protein AB205_0201290 [Rana catesbeiana];Complement C3, partial [Rana catesbeiana]	NA	2.88651	2.90377	2.5923	0.720391	0.736254	0.66063	3.95914	1.98519	7.44982e-22	1.44579e-19	up	yes
gene-AB205_0201380	AB205_0201380	SERPINE1	sp|P79335|PAI1_PIG	Plasminogen activator inhibitor 1 OS=Sus scrofa GN=SERPINE1 PE=2 SV=1	rna-gnl|WGS:LIAG|AB205_0201380A_mRNA;rna-gnl|WGS:LIAG|AB205_0201380B_mRNA;rna-gnl|WGS:LIAG|AB205_0201380D_mRNA;rna-gnl|WGS:LIAG|AB205_0201380C_mRNA	GO:0004867(serine-type endopeptidase inhibitor activity);GO:0005615(extracellular space);GO:0005615(extracellular space)	04371(Apelin signaling pathway);04115(p53 signaling pathway);04218(Cellular senescence);04933(AGE-RAGE signaling pathway in diabetic complications);04933(AGE-RAGE signaling pathway in diabetic complications)	K03982	NA	hypothetical protein AB205_0201380 [Rana catesbeiana]	NA	4.84878	4.41336	4.28427	1.61728	1.82828	1.34545	2.82746	1.49951	1.76607e-18	8.76411e-17	up	yes
gene-AB205_0201520	AB205_0201520	PITX3	sp|Q9I8K3|PITX3_XENLA	Pituitary homeobox 3 OS=Xenopus laevis GN=pitx3 PE=2 SV=1	rna-gnl|WGS:LIAG|AB205_0201520_mRNA	GO:0000978(RNA polymerase II proximal promoter sequence-specific DNA binding);GO:0002089(lens morphogenesis in camera-type eye);GO:0005634(nucleus);GO:0006366(transcription by RNA polymerase II);GO:0007626(locomotory behavior);GO:0030901(midbrain development);GO:0045944(positive regulation of transcription by RNA polymerase II);GO:0048666(neuron development);GO:0070306(lens fiber cell differentia…	NA	NA	NA	hypothetical protein AB205_0201520, partial [Rana catesbeiana]	NA	0.583223	0.310296	0.383546	1.58744	2.61892	2.21856	0.198767	-2.33085	0.000111683	0.00156582	down	yes
gene-AB205_0201710	AB205_0201710	C11ORF16	sp|Q9NQ32|CK016_HUMAN	Uncharacterized protein C11orf16 OS=Homo sapiens GN=C11orf16 PE=2 SV=3	rna-gnl|WGS:LIAG|AB205_0201710_mRNA	NA	NA	NA	NA	hypothetical protein AB205_0201710, partial [Rana catesbeiana]	NA	0.284689	0.0001	0.190306	0.914989	2.19393	1.07477	0.113559	-3.13849	0.00173515	0.0153677	down	yes
gene-AB205_0202190	AB205_0202190		-		rna-gnl|WGS:LIAG|AB205_0202190_mRNA	NA	NA	NA	NA	hypothetical protein AB205_0202190, partial [Rana catesbeiana]	NA	3.0294	2.58671	3.07881	1.32444	1.17965	1.64459	2.09583	1.06752	0.0037221	0.0290161	up	yes
gene-AB205_0202730	AB205_0202730	SLX4IP	sp|A4IGL8|SLX4I_XENTR	Protein SLX4IP OS=Xenopus tropicalis GN=slx4ip PE=2 SV=1	rna-gnl|WGS:LIAG|AB205_0202730_mRNA	NA	NA	NA	NA	hypothetical protein AB205_0202730, partial [Rana catesbeiana]	NA	0.0001	0.553677	0.70498	22.7604	17.7517	15.4387	0.0224976	-5.47409	2.077e-40	1.27643e-37	down	yes
gene-AB205_0202840	AB205_0202840	IGH	sp|P20957|HV02_XENLA	Ig heavy chain V region XIG14 (Fragment) OS=Xenopus laevis PE=2 SV=1	rna-gnl|WGS:LIAG|AB205_0202840_mRNA	GO:0003823(antigen binding);GO:0006910(phagocytosis, recognition);GO:0006911(phagocytosis, engulfment);GO:0006958(complement activation, classical pathway);GO:0009897(external side of plasma membrane);GO:0034987(immunoglobulin receptor binding);GO:0042571(immunoglobulin complex, circulating);GO:0042742(defense response to bacterium);GO:0045087(innate immune response);GO:0050853(B cell receptor si…	04020(Calcium signaling pathway);04145(Phagosome);04672(Intestinal immune network for IgA production)	K06856	NA	Ig heavy chain V region XIG14 [Rana catesbeiana]	NA	0.181638	0.0001	0.0001	7.90489	6.91429	5.81616	0.00881197	-6.82632	6.3532e-14	5.53379e-12	down	yes
gene-AB205_0202850	AB205_0202850	KIAA0408	sp|Q6ZU52|K0408_HUMAN	Uncharacterized protein KIAA0408 OS=Homo sapiens GN=KIAA0408 PE=1 SV=1	rna-gnl|WGS:LIAG|AB205_0202850C_mRNA;rna-gnl|WGS:LIAG|AB205_0202850B_mRNA;rna-gnl|WGS:LIAG|AB205_0202850A_mRNA	GO:0005515(protein binding);GO:0005515(protein binding)	NA	NA	NA	hypothetical protein AB205_0202850, partial [Rana catesbeiana]	NA	1.01066	0.987372	1.10281	2.46689	2.62829	2.52581	0.406882	-1.29732	3.10311e-10	1.51887e-08	down	yes
gene-AB205_0203390	AB205_0203390	-	sp|P20399|ACT2_XENTR	Actin, alpha cardiac muscle 2 OS=Xenopus tropicalis PE=2 SV=1	rna-gnl|WGS:LIAG|AB205_0203390B_mRNA;rna-gnl|WGS:LIAG|AB205_0203390A_mRNA	GO:0005737(cytoplasm);GO:0010628(positive regulation of gene expression);GO:0030027(lamellipodium);GO:0030175(filopodium);GO:0044297(cell body);GO:0090131(mesenchyme migration);GO:0090131(mesenchyme migration)	NA	NA	NA	hypothetical protein Y1Q_0009210 [Alligator mississippiensis];hypothetical protein AB205_0203390 [Rana catesbeiana]	NA	60.9542	60.0731	61.2143	128.49	128.579	125.651	0.476174	-1.07044	7.58104e-21	1.25166e-18	down	yes
gene-AB205_0203960	AB205_0203960	TCAF	sp|Q5XHI4|TCAF_XENLA	TRPM8 channel-associated factor homolog OS=Xenopus laevis GN=tcaf PE=2 SV=1	rna-gnl|WGS:LIAG|AB205_0203960_mRNA	GO:0002244(hematopoietic progenitor cell differentiation);GO:0005886(plasma membrane);GO:0010360(negative regulation of anion channel activity);GO:0030335(positive regulation of cell migration);GO:0044325(ion channel binding);GO:0090314(positive regulation of protein targeting to membrane)	NA	NA	NA	hypothetical protein AB205_0203960, partial [Rana catesbeiana]	NA	0.726453	0.430797	0.304769	1.15788	0.961426	1.39444	0.416086	-1.26505	0.0421749	0.172309	down	yes
gene-AB205_0205010	AB205_0205010	-	sp|Q05049|MUC1_XENLA	Integumentary mucin C.1 (Fragment) OS=Xenopus laevis PE=2 SV=1	rna-gnl|WGS:LIAG|AB205_0205010_mRNA	GO:0005576(extracellular region);GO:0005615(extracellular space);GO:0005737(cytoplasm);GO:0007586(digestion);GO:0010906(regulation of glucose metabolic process);GO:0030141(secretory granule);GO:0042060(wound healing)	NA	NA	NA	hypothetical protein AB205_0205010, partial [Rana catesbeiana]	NA	0.0001	0.0001	0.0001	3.27898	1.8968	3.78891	3.34646e-05	-14.867	5.16658e-08	1.68096e-06	down	yes
gene-AB205_0205230	AB205_0205230	IL1R1	sp|Q02955|IL1R1_RAT	Interleukin-1 receptor type 1 OS=Rattus norvegicus GN=Il1r1 PE=2 SV=1;sp|Q61098|IL18R_MOUSE	rna-gnl|WGS:LIAG|AB205_0205230A_mRNA;rna-gnl|WGS:LIAG|AB205_0205230B_mRNA	GO:0004909(interleukin-1, Type I, activating receptor activity);GO:0016021(integral component of membrane);GO:0070498(interleukin-1-mediated signaling pathway);GO:0070498(interleukin-1-mediated signaling pathway)	04010(MAPK signaling pathway);04060(Cytokine-cytokine receptor interaction);04060(Cytokine-cytokine receptor interaction)	K04386	NA	hypothetical protein AB205_0205230, partial [Rana catesbeiana]	NA	13.186	13.0989	14.7222	6.18142	6.60907	7.14337	2.05716	1.04065	3.16648e-10	1.08653e-08	up	yes
gene-AB205_0205260	AB205_0205260	DNAH10	sp|Q8IVF4|DYH10_HUMAN	Dynein heavy chain 10, axonemal OS=Homo sapiens GN=DNAH10 PE=1 SV=4	rna-gnl|WGS:LIAG|AB205_0205260_mRNA	GO:0003777(microtubule motor activity);GO:0005524(ATP binding);GO:0007018(microtubule-based movement);GO:0016887(ATPase activity);GO:0030286(dynein complex)	NA	NA	NA	hypothetical protein AB205_0205260 [Rana catesbeiana]	NA	0.0001	0.013842	0.03324	0.60368	0.230766	0.208267	0.0452493	-4.46596	8.82428e-08	2.67436e-06	down	yes
gene-AB205_0205300	AB205_0205300	XCL1	sp|P47992|XCL1_HUMAN	Lymphotactin OS=Homo sapiens GN=XCL1 PE=1 SV=1	rna-gnl|WGS:LIAG|AB205_0205300_mRNA	GO:0002548(monocyte chemotaxis);GO:0005615(extracellular space);GO:0006954(inflammatory response);GO:0007186(G-protein coupled receptor signaling pathway);GO:0008009(chemokine activity);GO:0030593(neutrophil chemotaxis);GO:0043547(positive regulation of GTPase activity);GO:0048020(CCR chemokine receptor binding);GO:0048247(lymphocyte chemotaxis);GO:0050729(positive regulation of inflammatory resp…	04060(Cytokine-cytokine receptor interaction);04062(Chemokine signaling pathway)	K05507	NA	hypothetical protein AB205_0205300 [Rana catesbeiana]	NA	40.1497	37.3171	38.1264	17.7097	13.1367	18.6898	2.33351	1.2225	1.40469e-13	1.1596e-11	up	yes
gene-AB205_0205550	AB205_0205550		-		rna-gnl|WGS:LIAG|AB205_0205550_mRNA	NA	NA	NA	NA	hypothetical protein AB205_0205550 [Rana catesbeiana]	NA	1.12149	1.04444	1.28652	0.160125	0.0001	0.0001	21.5341	4.42855	4.99523e-05	0.000765335	up	yes
gene-AB205_0205800	AB205_0205800	ZFHX4	sp|O73590|ZFHX4_CHICK	Zinc finger homeobox protein 4 OS=Gallus gallus GN=ZFHX4 PE=2 SV=2	rna-gnl|WGS:LIAG|AB205_0205800_mRNA	GO:0005634(nucleus);GO:0006351(transcription, DNA-templated);GO:0006355(regulation of transcription, DNA-templated);GO:0008270(zinc ion binding);GO:0043565(sequence-specific DNA binding)	NA	NA	NA	hypothetical protein AB205_0205800, partial [Rana catesbeiana]	NA	0.395822	0.426395	0.193544	0.786037	0.768822	0.684289	0.453637	-1.14039	0.00228208	0.0191536	down	yes
gene-AB205_0205930	AB205_0205930		-		rna-gnl|WGS:LIAG|AB205_0205930_mRNA	GO:0005525(GTP binding);GO:0005622(intracellular);GO:0007264(small GTPase mediated signal transduction)	NA	NA	NA	hypothetical protein AB205_0205930, partial [Rana catesbeiana]	NA	15.0051	11.7796	15.592	7.13774	7.64811	6.02755	2.03603	1.02576	6.33589e-05	0.000945852	up	yes
gene-AB205_0206410	AB205_0206410		-		rna-gnl|WGS:LIAG|AB205_0206410A_mRNA;rna-gnl|WGS:LIAG|AB205_0206410B_mRNA;rna-gnl|WGS:LIAG|AB205_0206410C_mRNA	GO:0004252(serine-type endopeptidase activity);GO:0005576(extracellular region);GO:0006508(proteolysis);GO:0006956(complement activation);GO:0006956(complement activation)	NA	NA	NA	hypothetical protein AB205_0206410, partial [Rana catesbeiana]	NA	1.1154	1.47481	0.55767	1.96715	3.46158	2.34269	0.405059	-1.3038	0.00735351	0.048491	down	yes
gene-AB205_0206440	AB205_0206440	ALB	sp|P21847|ALBU_LITCT	Serum albumin (Fragment) OS=Lithobates catesbeiana GN=ALB PE=2 SV=1	rna-gnl|WGS:LIAG|AB205_0206440_mRNA	GO:0005615(extracellular space);GO:0036094(small molecule binding);GO:0070324(thyroid hormone binding)	NA	NA	NA	hypothetical protein AB205_0206440, partial [Rana catesbeiana]	NA	3.95048	4.69176	5.96618	0.0001	0.493559	0.432683	15.77	3.97911	1.99043e-11	1.19664e-09	up	yes
gene-AB205_0206640	AB205_0206640	LGALS1	sp|P11762|LEG1_RAT	Galectin-1 OS=Rattus norvegicus GN=Lgals1 PE=1 SV=2	rna-gnl|WGS:LIAG|AB205_0206640_mRNA	GO:0002317(plasma cell differentiation);GO:0003723(RNA binding);GO:0005515(protein binding);GO:0005576(extracellular region);GO:0005615(extracellular space);GO:0005622(intracellular);GO:0005634(nucleus);GO:0005737(cytoplasm);GO:0005829(cytosol);GO:0006915(apoptotic process);GO:0007165(signal transduction);GO:0009986(cell surface);GO:0010812(negative regulation of cell-substrate adhesion);GO:00109…	NA	NA	NA	hypothetical protein AB205_0206640, partial [Rana catesbeiana]	NA	600.53	638.917	681.596	281.723	308.089	316.623	2.11934	1.08361	1.49324e-19	2.20244e-17	up	yes
gene-AB205_0206930	AB205_0206930	TLR4	sp|Q9GL65|TLR4_BOVIN	Toll-like receptor 4 OS=Bos taurus GN=TLR4 PE=1 SV=2	rna-gnl|WGS:LIAG|AB205_0206930_mRNA	GO:0002224(toll-like receptor signaling pathway);GO:0005887(integral component of plasma membrane);GO:0006954(inflammatory response);GO:0050829(defense response to Gram-negative bacterium)	04145(Phagosome);04217(Necroptosis);04620(Toll-like receptor signaling pathway);04621(NOD-like receptor signaling pathway);05132(Salmonella infection)	K10160	NA	Toll-like receptor 4 [Rana catesbeiana]	NA	8.72063	4.94074	4.23961	3.01696	3.29519	2.53523	2.02331	1.01672	0.00215532	0.0223082	up	yes
gene-AB205_0206970	AB205_0206970	SAMD15	sp|F6XZJ7|SAM15_MOUSE	Sterile alpha motif domain-containing protein 15 OS=Mus musculus GN=Samd15 PE=3 SV=2	rna-gnl|WGS:LIAG|AB205_0206970A_mRNA;rna-gnl|WGS:LIAG|AB205_0206970B_mRNA	GO:0000027(ribosomal large subunit assembly);GO:0003674(molecular_function);GO:0006364(rRNA processing);GO:0030687(preribosome, large subunit precursor);GO:0030687(preribosome, large subunit precursor)	NA	NA	NA	PREDICTED: sterile alpha motif domain-containing protein 15 [Xenopus tropicalis]	NA	0.8069	0.515202	0.530614	0.337307	2.71162	2.9529	0.308692	-1.69576	0.0231989	0.113959	down	yes
gene-AB205_0207080	AB205_0207080	BAAT	sp|Q63276|BAAT_RAT	Bile acid-CoA:amino acid N-acyltransferase OS=Rattus norvegicus GN=Baat PE=1 SV=2	rna-gnl|WGS:LIAG|AB205_0207080_mRNA	GO:0006637(acyl-CoA metabolic process);GO:0016790(thiolester hydrolase activity)	00120(Primary bile acid biosynthesis);01040(Biosynthesis of unsaturated fatty acids);00430(Taurine and hypotaurine metabolism);04146(Peroxisome)	K00659	EC:2.3.1.65;EC:3.1.2.2	hypothetical protein AB205_0207080 [Rana catesbeiana]	NA	3.55349	4.09569	3.87152	6.144	8.41487	9.70738	0.474762	-1.07472	0.000705293	0.00746502	down	yes
gene-AB205_0207090	AB205_0207090		-		rna-gnl|WGS:LIAG|AB205_0207090_mRNA	NA	NA	NA	NA	hypothetical protein AB205_0180160 [Rana catesbeiana]	NA	0.895487	1.18226	0.856603	0.101504	0.694851	0.121661	3.19641	1.67645	0.0372894	0.159019	up	yes
gene-AB205_0207310	AB205_0207310	PLP1-B	sp|P23290|MYPRB_XENLA	Myelin proteolipid protein B OS=Xenopus laevis GN=plp1-b PE=2 SV=3	rna-gnl|WGS:LIAG|AB205_0207310_mRNA	GO:0005886(plasma membrane)	NA	NA	NA	hypothetical protein AB205_0207310, partial [Rana catesbeiana]	NA	2.03865	3.23577	2.67103	7.4223	3.3325	6.91224	0.449733	-1.15286	0.00721717	0.0476919	down	yes
gene-AB205_0207920	AB205_0207920		-		rna-gnl|WGS:LIAG|AB205_0207920_mRNA	GO:0016020(membrane);GO:0016021(integral component of membrane)	NA	NA	NA	hypothetical protein AB205_0207920, partial [Rana catesbeiana]	NA	4.30232	3.1197	1.66326	1.16383	1.38141	0.0001	3.56937	1.83567	0.0352478	0.153147	up	yes
gene-AB205_0208040	AB205_0208040		-		rna-gnl|WGS:LIAG|AB205_0208040_mRNA	NA	NA	NA	NA	hypothetical protein AB205_0208040 [Rana catesbeiana]	NA	0.0001	0.182542	0.0001	1.11679	0.336608	1.45272	0.0628818	-3.99121	0.000909672	0.00916465	down	yes
gene-AB205_0208160	AB205_0208160		-		rna-gnl|WGS:LIAG|AB205_0208160_mRNA	NA	NA	NA	NA	hypothetical protein AB205_0208160, partial [Rana catesbeiana]	NA	0.0001	0.492411	0.0001	1.75609	0.339765	1.58512	0.133826	-2.90157	0.0172335	0.0926319	down	yes
gene-AB205_0208710	AB205_0208710	LGMN	sp|Q5R5D9|LGMN_PONAB	Legumain OS=Pongo abelii GN=LGMN PE=2 SV=1	rna-gnl|WGS:LIAG|AB205_0208710_mRNA	GO:0004197(cysteine-type endopeptidase activity);GO:0006624(vacuolar protein processing);GO:0051603(proteolysis involved in cellular protein catabolic process)	04142(Lysosome)	K01369	EC:3.4.22.34	hypothetical protein AB205_0208710, partial [Rana catesbeiana]	NA	1.67227	2.6902	1.64512	0.77433	0.564586	0.514869	3.24072	1.69631	0.00406408	0.0308798	up	yes
gene-AB205_0209140	AB205_0209140	TCF3	sp|Q01978|TFE2_XENLA	Transcription factor E2-alpha OS=Xenopus laevis GN=tcf3 PE=1 SV=1	rna-gnl|WGS:LIAG|AB205_0209140_mRNA	GO:0000790(nuclear chromatin);GO:0001710(mesodermal cell fate commitment);GO:0001714(endodermal cell fate specification);GO:0007178(transmembrane receptor protein serine/threonine kinase signaling pathway)	NA	NA	NA	hypothetical protein AB205_0209140, partial [Rana catesbeiana]	NA	3.96302	2.21947	3.72455	7.29699	7.73326	5.35698	0.485943	-1.04114	0.00169388	0.015111	down	yes
gene-AB205_0209370	AB205_0209370	TPGS2	sp|Q6AXS8|TPGS2_RAT	Tubulin polyglutamylase complex subunit 2 OS=Rattus norvegicus GN=Tpgs2 PE=2 SV=2	rna-gnl|WGS:LIAG|AB205_0209370_mRNA	GO:0005737(cytoplasm);GO:0005874(microtubule)	NA	NA	NA	hypothetical protein AB205_0209370, partial [Rana catesbeiana]	NA	2.52212	1.28937	2.93174	3.3258	3.74432	7.34389	0.467824	-1.09596	0.0148232	0.082689	down	yes
gene-AB205_0209690	AB205_0209690	NFKBIA	sp|Q91974|IKBA_CHICK	NF-kappa-B inhibitor alpha OS=Gallus gallus GN=NFKBIA PE=2 SV=1	rna-gnl|WGS:LIAG|AB205_0209690_mRNA	GO:0005737(cytoplasm);GO:0048145(regulation of fibroblast proliferation)	04210(Apoptosis);04620(Toll-like receptor signaling pathway);04621(NOD-like receptor signaling pathway);04622(RIG-I-like receptor signaling pathway);04623(Cytosolic DNA-sensing pathway);04625(C-type lectin receptor signaling pathway);04920(Adipocytokine signaling pathway);05168(Herpes simplex infection)	K04734	NA	PREDICTED: NF-kappa-B inhibitor alpha [Nanorana parkeri]	NA	1259.68	1373.64	1496.73	559.775	631.58	611.165	2.29127	1.19615	4.94281e-20	9.22576e-18	up	yes
gene-AB205_0210360	AB205_0210360	SLC39A8	sp|Q9C0K1|S39A8_HUMAN	Zinc transporter ZIP8 OS=Homo sapiens GN=SLC39A8 PE=2 SV=1	rna-gnl|WGS:LIAG|AB205_0210360_mRNA	GO:0005385(zinc ion transmembrane transporter activity);GO:0005887(integral component of plasma membrane);GO:0006882(cellular zinc ion homeostasis);GO:0071578(zinc II ion transmembrane import)	04216(Ferroptosis)	K14714	NA	hypothetical protein AB205_0210360, partial [Rana catesbeiana]	NA	1.77026	1.76012	2.49098	5.31696	4.77943	6.00794	0.373897	-1.41929	0.000167627	0.00224942	down	yes
gene-AB205_0210520	AB205_0210520	MEP1B	sp|Q61847|MEP1B_MOUSE	Meprin A subunit beta OS=Mus musculus GN=Mep1b PE=1 SV=2	rna-gnl|WGS:LIAG|AB205_0210520_mRNA	GO:0004222(metalloendopeptidase activity);GO:0006508(proteolysis);GO:0008270(zinc ion binding);GO:0016021(integral component of membrane);GO:1901998(toxin transport)	NA	NA	NA	hypothetical protein AB205_0210520 [Rana catesbeiana]	NA	4.15093	1.11322	2.06861	0.621954	1.14029	0.0001	4.16079	2.05686	0.0270756	0.127941	up	yes
gene-AB205_0210600	AB205_0210600	CA13	sp|Q9D6N1|CAH13_MOUSE	Carbonic anhydrase 13 OS=Mus musculus GN=Ca13 PE=1 SV=1;sp|P00918|CAH2_HUMAN	rna-gnl|WGS:LIAG|AB205_0210600A_mRNA;rna-gnl|WGS:LIAG|AB205_0210600C_mRNA;rna-gnl|WGS:LIAG|AB205_0210600B_mRNA	GO:0004089(carbonate dehydratase activity);GO:0005829(cytosol);GO:0006730(one-carbon metabolic process);GO:0008270(zinc ion binding);GO:0016829(lyase activity);GO:0043209(myelin sheath);GO:0043231(intracellular membrane-bounded organelle);GO:0046872(metal ion binding);GO:0001822(kidney development);GO:0002009(morphogenesis of an epithelium);GO:0004064(arylesterase activity);GO:0005515(protein bin…	00910(Nitrogen metabolism);00910(Nitrogen metabolism)	K18245	EC:4.2.1.1	Carbonic anhydrase 1 [Rana catesbeiana];hypothetical protein AB205_0210600 [Rana catesbeiana]	NA	7.94477	6.15928	7.14751	2.86587	3.0781	3.91904	2.15467	1.10747	2.33086e-09	9.65691e-08	up	yes
gene-AB205_0210990	AB205_0210990	KLHL41	sp|Q9ER30|KLH41_RAT	Kelch-like protein 41 OS=Rattus norvegicus GN=Klhl41 PE=1 SV=1	rna-gnl|WGS:LIAG|AB205_0210990_mRNA	GO:0004842(ubiquitin-protein transferase activity);GO:0005856(cytoskeleton);GO:0031430(M band);GO:0031463(Cul3-RING ubiquitin ligase complex);GO:0033017(sarcoplasmic reticulum membrane);GO:0045214(sarcomere organization);GO:0045661(regulation of myoblast differentiation);GO:0048741(skeletal muscle fiber development);GO:2000291(regulation of myoblast proliferation);GO:2001014(regulation of skeleta…	NA	NA	NA	hypothetical protein AB205_0210990, partial [Rana catesbeiana]	NA	7.26642	8.20679	8.6525	16.3095	15.8389	19.5496	0.466665	-1.09954	1.85228e-11	1.11967e-09	down	yes
gene-AB205_0211220	AB205_0211220	CFAP161	sp|Q6P656|CF161_HUMAN	Cilia- and flagella-associated protein 161 OS=Homo sapiens GN=CFAP161 PE=2 SV=1	rna-gnl|WGS:LIAG|AB205_0211220A_mRNA;rna-gnl|WGS:LIAG|AB205_0211220B_mRNA	GO:0003674(molecular_function);GO:0031514(motile cilium);GO:0060271(cilium assembly);GO:0060271(cilium assembly)	00600(Sphingolipid metabolism);00600(Sphingolipid metabolism)	K04710	EC:2.3.1.24	hypothetical protein AB205_0211220 [Rana catesbeiana]	NA	0.852775	0.364834	0.827826	1.86188	2.49347	1.24889	0.36498	-1.45411	0.00161788	0.0145978	down	yes
gene-AB205_0211370	AB205_0211370	KRT5	sp|Q6P6Q2|K2C5_RAT	Keratin, type II cytoskeletal 5 OS=Rattus norvegicus GN=Krt5 PE=1 SV=1	rna-gnl|WGS:LIAG|AB205_0211370_mRNA	GO:0002009(morphogenesis of an epithelium);GO:0005198(structural molecule activity);GO:0016055(Wnt signaling pathway);GO:0031424(keratinization);GO:0042060(wound healing);GO:0044140(negative regulation of growth of symbiont on or near host surface);GO:0045095(keratin filament);GO:0045104(intermediate filament cytoskeleton organization);GO:0045109(intermediate filament organization);GO:0050830(def…	NA	NA	NA	hypothetical protein AB205_0211370 [Rana catesbeiana]	NA	0.0001	0.0001	0.0001	1.42563	1.17585	1.96236	6.57341e-05	-13.893	6.50913e-11	3.52961e-09	down	yes
gene-AB205_0211430	AB205_0211430	TNXB	sp|P22105|TENX_HUMAN	Tenascin-X OS=Homo sapiens GN=TNXB PE=1 SV=4	rna-gnl|WGS:LIAG|AB205_0211430_mRNA	GO:0005518(collagen binding);GO:0005583(fibrillar collagen trimer);GO:0005615(extracellular space);GO:0005622(intracellular);GO:0006631(fatty acid metabolic process);GO:0006641(triglyceride metabolic process);GO:0007160(cell-matrix adhesion);GO:0008201(heparin binding);GO:0030199(collagen fibril organization);GO:0032963(collagen metabolic process);GO:0043506(regulation of JUN kinase activity);GO:…	04512(ECM-receptor interaction);04510(Focal adhesion)	K06252	NA	hypothetical protein AB205_0211430 [Rana catesbeiana]	NA	4.32761	4.70838	4.8793	10.751	10.8531	12.0672	0.413269	-1.27485	5.7089e-15	5.68936e-13	down	yes
gene-AB205_0211440	AB205_0211440	TNXB	sp|P22105|TENX_HUMAN	Tenascin-X OS=Homo sapiens GN=TNXB PE=1 SV=4	rna-gnl|WGS:LIAG|AB205_0211440_mRNA	GO:0030199(collagen fibril organization)	04512(ECM-receptor interaction);04510(Focal adhesion)	K06252	NA	hypothetical protein AB205_0211440, partial [Rana catesbeiana]	NA	1.94328	2.51572	2.28469	6.74841	6.81913	7.43053	0.321158	-1.63865	5.82801e-06	0.000115124	down	yes
gene-AB205_0211450	AB205_0211450	TNC	sp|Q80YX1|TENA_MOUSE	Tenascin OS=Mus musculus GN=Tnc PE=1 SV=1	rna-gnl|WGS:LIAG|AB205_0211450_mRNA	GO:0001968(fibronectin binding);GO:0005576(extracellular region);GO:0005604(basement membrane);GO:0005614(interstitial matrix);GO:0005615(extracellular space);GO:0007155(cell adhesion);GO:0007162(negative regulation of cell adhesion);GO:0007528(neuromuscular junction development);GO:0008284(positive regulation of cell proliferation);GO:0010628(positive regulation of gene expression);GO:0014012(pe…	04512(ECM-receptor interaction);04510(Focal adhesion)	K06252	NA	hypothetical protein AB205_0211450 [Rana catesbeiana]	NA	1.15982	0.870141	0.810312	2.41281	1.4411	1.85469	0.497542	-1.00711	0.000274418	0.00341848	down	yes
gene-AB205_0211540	AB205_0211540		-		rna-gnl|WGS:LIAG|AB205_0211540_mRNA	NA	NA	NA	NA	hypothetical protein AB205_0211540 [Rana catesbeiana]	NA	10.6969	13.5662	9.81938	6.40528	2.92499	3.05059	2.75283	1.46092	3.47073e-06	7.3087e-05	up	yes
gene-AB205_0211690	AB205_0211690	MRC1	sp|P22897|MRC1_HUMAN	Macrophage mannose receptor 1 OS=Homo sapiens GN=MRC1 PE=1 SV=1	rna-gnl|WGS:LIAG|AB205_0211690_mRNA	GO:0004888(transmembrane signaling receptor activity);GO:0005537(mannose binding);GO:0005886(plasma membrane);GO:0006898(receptor-mediated endocytosis);GO:0007165(signal transduction);GO:0009986(cell surface);GO:0010008(endosome membrane);GO:0016021(integral component of membrane);GO:0071222(cellular response to lipopolysaccharide);GO:0071346(cellular response to interferon-gamma);GO:0071353(cell…	04145(Phagosome)	K06560	NA	hypothetical protein AB205_0211690, partial [Rana catesbeiana]	NA	1.46117	0.582125	1.17486	2.9537	1.82823	3.59697	0.384079	-1.38053	0.0352404	0.153147	down	yes
gene-AB205_0211790	AB205_0211790	FAM92B	sp|Q1RMK1|FA92B_BOVIN	Protein FAM92B OS=Bos taurus GN=FAM92B PE=2 SV=1	rna-gnl|WGS:LIAG|AB205_0211790_mRNA	GO:0003674(molecular_function);GO:0005737(cytoplasm);GO:0005856(cytoskeleton);GO:0008150(biological_process);GO:0030030(cell projection organization);GO:0036064(ciliary basal body);GO:0042995(cell projection)	NA	NA	NA	PREDICTED: protein FAM92B [Nanorana parkeri]	NA	0.056142	0.143485	0.100731	1.70962	0.973457	0.798469	0.0862715	-3.53497	6.65957e-07	1.64438e-05	down	yes
gene-AB205_0212100	AB205_0212100	-	sp|P83053|AMYP_STRCA	Pancreatic alpha-amylase OS=Struthio camelus PE=1 SV=1	rna-gnl|WGS:LIAG|AB205_0212100_mRNA	GO:0003824(catalytic activity);GO:0004556(alpha-amylase activity);GO:0005975(carbohydrate metabolic process);GO:0008152(metabolic process);GO:0016787(hydrolase activity);GO:0016798(hydrolase activity, acting on glycosyl bonds);GO:0043169(cation binding)	00500(Starch and sucrose metabolism)	K01176	EC:3.2.1.1	hypothetical protein AB205_0212100 [Rana catesbeiana]	NA	0.538756	0.26198	0.363529	2.36594	0.833507	1.50508	0.247478	-2.01463	0.00376295	0.0292726	down	yes
gene-AB205_0212150	AB205_0212150	MTG1	sp|A9JTX2|MTG1_XENTR	Mitochondrial ribosome-associated GTPase 1 OS=Xenopus tropicalis GN=mtg1 PE=2 SV=1	rna-gnl|WGS:LIAG|AB205_0212150B_mRNA;rna-gnl|WGS:LIAG|AB205_0212150A_mRNA	GO:0003924(GTPase activity);GO:0005739(mitochondrion);GO:0005743(mitochondrial inner membrane);GO:0005759(mitochondrial matrix);GO:0005761(mitochondrial ribosome);GO:0042254(ribosome biogenesis);GO:0042254(ribosome biogenesis)	NA	NA	NA	hypothetical protein AB205_0212150 [Rana catesbeiana]	NA	0.311049	0.396241	1.0443	3.0748	2.78672	0.324144	0.283169	-1.82026	0.00842941	0.0539931	down	yes
gene-AB205_0212240	AB205_0212240		-		rna-gnl|WGS:LIAG|AB205_0212240_mRNA	NA	04010(MAPK signaling pathway);04150(mTOR signaling pathway);04060(Cytokine-cytokine receptor interaction);04210(Apoptosis);04217(Necroptosis);04920(Adipocytokine signaling pathway);05164(Influenza A);05168(Herpes simplex infection)	K03158	NA	hypothetical protein AB205_0212240 [Rana catesbeiana]	NA	13.4917	13.6388	12.6897	3.19144	2.77341	2.89002	4.49698	2.16896	3.86872e-32	1.42652e-29	up	yes
gene-AB205_0212270	AB205_0212270	HOXC5	sp|P32043|HXC5_MOUSE	Homeobox protein Hox-C5 OS=Mus musculus GN=Hoxc5 PE=2 SV=3	rna-gnl|WGS:LIAG|AB205_0212270B_mRNA;rna-gnl|WGS:LIAG|AB205_0212270A_mRNA	GO:0003700(DNA binding transcription factor activity);GO:0005654(nucleoplasm);GO:0006355(regulation of transcription, DNA-templated);GO:0009952(anterior/posterior pattern specification);GO:0030054(cell junction);GO:0043565(sequence-specific DNA binding);GO:0048706(embryonic skeletal system development);GO:0048706(embryonic skeletal system development)	NA	NA	NA	Homeobox protein Hox-C5 [Rana catesbeiana];hypothetical protein AB205_0212270 [Rana catesbeiana]	NA	0.166565	0.274495	0.163272	1.83526	2.06716	1.1241	0.120229	-3.05615	7.33106e-08	2.25895e-06	down	yes
gene-AB205_0212310	AB205_0212310	COL1A2	sp|O42350|CO1A2_LITCT	Collagen alpha-2(I) chain OS=Lithobates catesbeiana GN=COL1A2 PE=2 SV=1	rna-gnl|WGS:LIAG|AB205_0212310C_mRNA;rna-gnl|WGS:LIAG|AB205_0212310A_mRNA;rna-gnl|WGS:LIAG|AB205_0212310D_mRNA;rna-gnl|WGS:LIAG|AB205_0212310B_mRNA;rna-gnl|WGS:LIAG|AB205_0212310E_mRNA	GO:0005201(extracellular matrix structural constituent);GO:0005583(fibrillar collagen trimer);GO:0046872(metal ion binding);GO:0046872(metal ion binding)	04512(ECM-receptor interaction);04510(Focal adhesion);04933(AGE-RAGE signaling pathway in diabetic complications);04933(AGE-RAGE signaling pathway in diabetic complications)	K06236	NA	RecName: Full=Collagen alpha-2(I) chain; AltName: Full=Alpha-2 type I collagen; Flags: Precursor	NA	32.6021	30.7523	34.1092	69.519	69.3749	65.6646	0.476458	-1.06958	2.97465e-19	4.21866e-17	down	yes
gene-AB205_0212810	AB205_0212810	NRCAM	sp|Q92823|NRCAM_HUMAN	Neuronal cell adhesion molecule OS=Homo sapiens GN=NRCAM PE=1 SV=3	rna-gnl|WGS:LIAG|AB205_0212810_mRNA	GO:0001525(angiogenesis);GO:0005886(plasma membrane);GO:0007417(central nervous system development);GO:0008104(protein localization);GO:0010975(regulation of neuron projection development);GO:0016021(integral component of membrane);GO:0019227(neuronal action potential propagation);GO:0030424(axon);GO:0030506(ankyrin binding);GO:0031290(retinal ganglion cell axon guidance);GO:0034113(heterotypic c…	04514(Cell adhesion molecules (CAMs))	K06756	NA	neuronal cell adhesion molecule isoform X2 [Ursus arctos horribilis]	NA	0.442701	0.603313	0.719067	2.2734	1.69558	0.888908	0.363344	-1.46059	0.00123821	0.011687	down	yes
gene-AB205_0213320	AB205_0213320	RCOR3	sp|Q9P2K3|RCOR3_HUMAN	REST corepressor 3 OS=Homo sapiens GN=RCOR3 PE=1 SV=2	rna-gnl|WGS:LIAG|AB205_0213320_mRNA	GO:0000122(negative regulation of transcription by RNA polymerase II);GO:0003700(DNA binding transcription factor activity);GO:0003714(transcription corepressor activity);GO:0005634(nucleus);GO:0005667(transcription factor complex);GO:0008134(transcription factor binding);GO:0017053(transcriptional repressor complex);GO:0044212(transcription regulatory region DNA binding)	05016(Huntington disease)	K11829	NA	hypothetical protein AB205_0213320, partial [Rana catesbeiana]	NA	3.48057	5.63956	4.58722	13.5504	10.2068	12.8908	0.374028	-1.41878	2.10687e-07	5.84115e-06	down	yes
gene-AB205_0213920	AB205_0213920		-		rna-gnl|WGS:LIAG|AB205_0213920A_mRNA;rna-gnl|WGS:LIAG|AB205_0213920C_mRNA;rna-gnl|WGS:LIAG|AB205_0213920B_mRNA	NA	NA	NA	NA	hypothetical protein AB205_0213920, partial [Rana catesbeiana]	NA	2.08471	2.70522	1.81884	0.782915	1.03359	0.359453	3.03718	1.60273	0.00741334	0.0488133	up	yes
gene-AB205_0213990	AB205_0213990	ZAP70	sp|P43403|ZAP70_HUMAN	Tyrosine-protein kinase ZAP-70 OS=Homo sapiens GN=ZAP70 PE=1 SV=1	rna-gnl|WGS:LIAG|AB205_0213990_mRNA	GO:0002250(adaptive immune response);GO:0002281(macrophage activation involved in immune response);GO:0002283(neutrophil activation involved in immune response);GO:0004715(non-membrane spanning protein tyrosine kinase activity);GO:0005102(receptor binding);GO:0006954(inflammatory response);GO:0007169(transmembrane receptor protein tyrosine kinase signaling pathway);GO:0030154(cell differentiation…	NA	NA	NA	hypothetical protein AB205_0213990, partial [Rana catesbeiana]	NA	2.22527	2.76127	3.46432	1.25288	1.25689	1.12683	2.32383	1.21651	0.0200257	0.103016	up	yes
gene-AB205_0214200	AB205_0214200	ANK1	sp|P16157|ANK1_HUMAN	Ankyrin-1 OS=Homo sapiens GN=ANK1 PE=1 SV=3	rna-gnl|WGS:LIAG|AB205_0214200_mRNA	GO:0005515(protein binding);GO:0005634(nucleus);GO:0005886(plasma membrane);GO:0006779(porphyrin-containing compound biosynthetic process);GO:0006888(ER to Golgi vesicle-mediated transport);GO:0008093(cytoskeletal adaptor activity);GO:0010638(positive regulation of organelle organization);GO:0014731(spectrin-associated cytoskeleton);GO:0015672(monovalent inorganic cation transport);GO:0016020(mem…	05205(Proteoglycans in cancer)	K10380	NA	hypothetical protein AB205_0214200, partial [Rana catesbeiana]	NA	8.44525	8.2296	8.42178	20.07	14.6947	18.2493	0.473397	-1.07888	6.34476e-11	3.45743e-09	down	yes
gene-AB205_0214210	AB205_0214210	ANK1	sp|P16157|ANK1_HUMAN	Ankyrin-1 OS=Homo sapiens GN=ANK1 PE=1 SV=3	rna-gnl|WGS:LIAG|AB205_0214210_mRNA	GO:0005737(cytoplasm);GO:0008093(cytoskeletal adaptor activity);GO:0030507(spectrin binding)	NA	NA	NA	hypothetical protein AB205_0214210, partial [Rana catesbeiana]	NA	11.8386	12.8008	11.2028	27.4004	30.6382	28.8822	0.412355	-1.27804	3.65263e-22	7.21525e-20	down	yes
gene-AB205_0214220	AB205_0214220	ANK1	sp|P16157|ANK1_HUMAN	Ankyrin-1 OS=Homo sapiens GN=ANK1 PE=1 SV=3	rna-gnl|WGS:LIAG|AB205_0214220_mRNA	GO:0005737(cytoplasm);GO:0008093(cytoskeletal adaptor activity);GO:0030507(spectrin binding)	NA	NA	NA	PREDICTED: ankyrin-1 isoform X1 [Nanorana parkeri]	NA	10.7271	8.47977	8.65236	21.088	19.0264	19.0243	0.471083	-1.08595	8.45961e-13	6.23868e-11	down	yes
gene-AB205_0214400	AB205_0214400	TOX3	sp|O15405|TOX3_HUMAN	TOX high mobility group box family member 3 OS=Homo sapiens GN=TOX3 PE=1 SV=2	rna-gnl|WGS:LIAG|AB205_0214400_mRNA	GO:0003682(chromatin binding);GO:0005515(protein binding);GO:0005634(nucleus);GO:0006351(transcription, DNA-templated);GO:0006915(apoptotic process);GO:0034056(estrogen response element binding);GO:0042803(protein homodimerization activity);GO:0043524(negative regulation of neuron apoptotic process);GO:0045893(positive regulation of transcription, DNA-templated);GO:0051219(phosphoprotein binding)	NA	NA	NA	hypothetical protein AB205_0214400, partial [Rana catesbeiana]	NA	0.556523	0.223706	1.09027	3.03495	2.15114	2.56129	0.241436	-2.05029	0.00444143	0.0329368	down	yes
gene-AB205_0214600	AB205_0214600		-		rna-gnl|WGS:LIAG|AB205_0214600_mRNA	NA	NA	NA	NA	hypothetical protein AB205_0214600 [Rana catesbeiana]	NA	0.224296	0.672059	0.401364	1.44624	1.13136	0.808805	0.383214	-1.38378	0.0351238	0.153089	down	yes
gene-AB205_0214630	AB205_0214630	DNAH8	sp|Q96JB1|DYH8_HUMAN	Dynein heavy chain 8, axonemal OS=Homo sapiens GN=DNAH8 PE=1 SV=2	rna-gnl|WGS:LIAG|AB205_0214630_mRNA	GO:0003777(microtubule motor activity);GO:0005524(ATP binding);GO:0007018(microtubule-based movement);GO:0016887(ATPase activity);GO:0030286(dynein complex)	NA	NA	NA	hypothetical protein AB205_0214630, partial [Rana catesbeiana]	NA	0.0001	0.0001	0.0001	0.938291	0.0001	1.45279	0.000125461	-12.9605	0.000135923	0.00187245	down	yes
gene-AB205_0214770	AB205_0214770	IGH	sp|P20768|IGHM_SUNMU	Ig mu chain C region OS=Suncus murinus PE=4 SV=1	rna-gnl|WGS:LIAG|AB205_0214770_mRNA	GO:0003823(antigen binding);GO:0006910(phagocytosis, recognition);GO:0006911(phagocytosis, engulfment);GO:0006958(complement activation, classical pathway);GO:0009897(external side of plasma membrane);GO:0034987(immunoglobulin receptor binding);GO:0042571(immunoglobulin complex, circulating);GO:0042742(defense response to bacterium);GO:0045087(innate immune response);GO:0050853(B cell receptor si…	04020(Calcium signaling pathway);04145(Phagosome);04672(Intestinal immune network for IgA production)	K06856	NA	hypothetical protein AB205_0214770 [Rana catesbeiana]	NA	28.5078	25.7761	24.2379	5.88299	6.61147	7.75011	3.87866	1.95556	9.92383e-36	4.57406e-33	up	yes
gene-AB205_0215140	AB205_0215140	KIF1B	sp|Q60575|KIF1B_MOUSE	Kinesin-like protein KIF1B OS=Mus musculus GN=Kif1b PE=1 SV=2	rna-gnl|WGS:LIAG|AB205_0215140_mRNA	GO:0003777(microtubule motor activity);GO:0005871(kinesin complex);GO:0007018(microtubule-based movement);GO:0016887(ATPase activity);GO:0030705(cytoskeleton-dependent intracellular transport)	NA	NA	NA	hypothetical protein AB205_0215140, partial [Rana catesbeiana]	NA	4.41828	1.6323	2.24272	1.25158	1.93367	0.831084	2.06489	1.04607	0.0375415	0.15954	up	yes
gene-AB205_0216310	AB205_0216310	ART2A	sp|P17982|NAR2A_RAT	T-cell ecto-ADP-ribosyltransferase 1 OS=Rattus norvegicus GN=Art2a PE=1 SV=1	rna-gnl|WGS:LIAG|AB205_0216310A_mRNA;rna-gnl|WGS:LIAG|AB205_0216310B_mRNA	GO:0003956(NAD(P)+-protein-arginine ADP-ribosyltransferase activity);GO:0006471(protein ADP-ribosylation);GO:0016798(hydrolase activity, acting on glycosyl bonds);GO:0018120(peptidyl-arginine ADP-ribosylation);GO:0019677(NAD catabolic process);GO:0031362(anchored component of external side of plasma membrane);GO:0046658(anchored component of plasma membrane);GO:0061810(NAD glycohydrolase activity…	NA	NA	NA	hypothetical protein AB205_0216310, partial [Rana catesbeiana]	NA	80.7139	90.9515	87.9296	51.9789	2.92573	59.0534	2.27799	1.18776	0.0444488	0.178732	up	yes
gene-AB205_0217290	AB205_0217290	STEAP3	sp|Q8CI59|STEA3_MOUSE	Metalloreductase STEAP3 OS=Mus musculus GN=Steap3 PE=1 SV=1	rna-gnl|WGS:LIAG|AB205_0217290_mRNA	GO:0005768(endosome);GO:0005771(multivesicular body);GO:0005887(integral component of plasma membrane);GO:0008823(cupric reductase activity);GO:0009306(protein secretion);GO:0015677(copper ion import);GO:0052851(ferric-chelate reductase (NADPH) activity);GO:0055114(oxidation-reduction process)	04216(Ferroptosis);04115(p53 signaling pathway)	K10142	EC:1.16.1.-	hypothetical protein AB205_0217290, partial [Rana catesbeiana]	NA	5.90318	4.17275	5.55517	10.708	17.1792	10.2136	0.410257	-1.2854	1.3441e-07	3.89005e-06	down	yes
gene-AB205_0218020	AB205_0218020	ATP6V1G3	sp|A4QNE9|VATG3_XENTR	V-type proton ATPase subunit G 3 OS=Xenopus tropicalis GN=atp6v1g3 PE=3 SV=1	rna-gnl|WGS:LIAG|AB205_0218020_mRNA	GO:0005765(lysosomal membrane);GO:0005886(plasma membrane);GO:0016471(vacuolar proton-transporting V-type ATPase complex);GO:0051117(ATPase binding);GO:0055085(transmembrane transport);GO:0070062(extracellular exosome)	00190(Oxidative phosphorylation);04150(mTOR signaling pathway);04145(Phagosome)	K02152	NA	hypothetical protein AB205_0218020, partial [Rana catesbeiana]	NA	728.837	762.123	820.354	307.11	322.275	349.541	2.36107	1.23944	3.51381e-24	7.62153e-22	up	yes
gene-AB205_0218250	AB205_0218250	CFAP65	sp|Q6ZU64|CFA65_HUMAN	Cilia- and flagella-associated protein 65 OS=Homo sapiens GN=CFAP65 PE=1 SV=2	rna-gnl|WGS:LIAG|AB205_0218250_mRNA	GO:0005515(protein binding);GO:0016021(integral component of membrane)	NA	NA	NA	hypothetical protein AB205_0218250 [Rana catesbeiana]	NA	0.231305	0.586329	0.0001	2.14954	1.61769	1.11704	0.167422	-2.57844	0.00920319	0.0577457	down	yes
gene-AB205_0218760	AB205_0218760	SMC1B	sp|Q920F6|SMC1B_MOUSE	Structural maintenance of chromosomes protein 1B OS=Mus musculus GN=Smc1b PE=1 SV=1;sp|Q8NDV3|SMC1B_HUMAN	rna-gnl|WGS:LIAG|AB205_0218760A_mRNA;rna-gnl|WGS:LIAG|AB205_0218760B_mRNA	GO:0005524(ATP binding);GO:0005634(nucleus);GO:0005694(chromosome);GO:0051276(chromosome organization);GO:0051276(chromosome organization)	04110(Cell cycle);04114(Oocyte meiosis);04114(Oocyte meiosis)	K06636	NA	PREDICTED: structural maintenance of chromosomes protein 1B [Nanorana parkeri];hypothetical protein AB205_0218760 [Rana catesbeiana]	NA	3.36948	5.22129	2.68607	3.03302	0.754875	0.751328	2.48431	1.31284	0.00174596	0.0154387	up	yes
gene-AB205_0218870	AB205_0218870		-		rna-gnl|WGS:LIAG|AB205_0218870_mRNA	NA	NA	NA	NA	hypothetical protein AB205_0218870 [Rana catesbeiana]	NA	25.2636	25.3339	20.1938	62.2805	73.7619	72.7894	0.338987	-1.5607	5.55812e-29	1.57651e-26	down	yes
gene-AB205_0219150	AB205_0219150	-	sp|Q90627|TRY1_CHICK	Trypsin I-P1 OS=Gallus gallus PE=2 SV=1	rna-gnl|WGS:LIAG|AB205_0219150_mRNA	GO:0004252(serine-type endopeptidase activity);GO:0005615(extracellular space);GO:0006508(proteolysis)	04080(Neuroactive ligand-receptor interaction)	K01312	EC:3.4.21.4	hypothetical protein AB205_0219150, partial [Rana catesbeiana]	NA	0.0001	0.318009	0.0001	1.01094	1.49808	3.06069	0.0571321	-4.12956	0.000297671	0.00365465	down	yes
gene-AB205_0219210	AB205_0219210	EML5	sp|Q05BV3|EMAL5_HUMAN	Echinoderm microtubule-associated protein-like 5 OS=Homo sapiens GN=EML5 PE=2 SV=3	rna-gnl|WGS:LIAG|AB205_0219210A_mRNA;rna-gnl|WGS:LIAG|AB205_0219210B_mRNA;rna-gnl|WGS:LIAG|AB205_0219210C_mRNA	GO:0003674(molecular_function);GO:0003824(catalytic activity);GO:0005737(cytoplasm);GO:0005874(microtubule);GO:0008150(biological_process);GO:0070062(extracellular exosome);GO:0070062(extracellular exosome)	NA	NA	NA	hypothetical protein AB205_0219210 [Rana catesbeiana]	NA	0.0001	0.0001	0.0001	0.351921	0.36499	0.143146	0.000348814	-11.4853	6.82838e-07	1.67857e-05	down	yes
gene-AB205_0219920	AB205_0219920	TUBA1A	sp|P68362|TBA1A_CRIGR	Tubulin alpha-1A chain OS=Cricetulus griseus GN=TUBA1A PE=2 SV=1	rna-gnl|WGS:LIAG|AB205_0219920_mRNA	GO:0003924(GTPase activity);GO:0005200(structural constituent of cytoskeleton);GO:0005525(GTP binding);GO:0005634(nucleus);GO:0005881(cytoplasmic microtubule);GO:0007017(microtubule-based process);GO:0036464(cytoplasmic ribonucleoprotein granule);GO:0043209(myelin sheath);GO:0055037(recycling endosome);GO:0070062(extracellular exosome)	04145(Phagosome);04210(Apoptosis);04530(Tight junction);04540(Gap junction)	K07374	NA	hypothetical protein AB205_0219920, partial [Rana catesbeiana]	NA	1.32298	2.42428	2.13734	27.4139	31.1437	17.5282	0.0773416	-3.69261	4.64801e-43	3.42775e-40	down	yes
gene-AB205_0219990	AB205_0219990	CNFN-B	sp|Q6DK99|CNFNB_XENLA	Cornifelin homolog B OS=Xenopus laevis GN=cnfn-b PE=3 SV=1	rna-gnl|WGS:LIAG|AB205_0219990_mRNA	GO:0001533(cornified envelope);GO:0005737(cytoplasm);GO:0031424(keratinization);GO:0070062(extracellular exosome)	NA	NA	NA	hypothetical protein AB205_0219990, partial [Rana catesbeiana]	NA	25.567	22.512	25.8776	12.8489	13.1722	9.98885	2.05378	1.03828	9.66911e-12	6.18264e-10	up	yes
gene-AB205_0220020	AB205_0220020	ODF3	sp|Q5EB30|ODF3A_XENTR	Outer dense fiber protein 3 OS=Xenopus tropicalis GN=odf3 PE=2 SV=1	rna-gnl|WGS:LIAG|AB205_0220020_mRNA	GO:0003674(molecular_function);GO:0005737(cytoplasm);GO:0008150(biological_process)	NA	NA	NA	hypothetical protein AB205_0220020, partial [Rana catesbeiana]	NA	1.34142	0.442509	0.238085	9.90479	9.35617	12.1457	0.0643818	-3.9572	5.91862e-16	6.81997e-14	down	yes
gene-AB205_0220260	AB205_0220260	CYP2A5	sp|P20852|CP2A5_MOUSE	Cytochrome P450 2A5 OS=Mus musculus GN=Cyp2a5 PE=2 SV=1;sp|Q05556|CP2AB_RABIT	rna-gnl|WGS:LIAG|AB205_0220260A_mRNA;rna-gnl|WGS:LIAG|AB205_0220260C_mRNA;rna-gnl|WGS:LIAG|AB205_0220260B_mRNA	GO:0008392(arachidonic acid epoxygenase activity);GO:0008395(steroid hydroxylase activity);GO:0019373(epoxygenase P450 pathway);GO:0019373(epoxygenase P450 pathway)	NA	NA	NA	cytochrome P450 2G1-like protein, partial [Pelophylax nigromaculatus];hypothetical protein AB205_0220260 [Rana catesbeiana]	NA	0.0001	0.0001	0.0001	1.6502	0.819234	0.90356	8.89417e-05	-13.4568	4.00767e-14	3.66387e-12	down	yes
gene-AB205_0220650	AB205_0220650	KIF26B	sp|Q2KJY2|KI26B_HUMAN	Kinesin-like protein KIF26B OS=Homo sapiens GN=KIF26B PE=2 SV=1	rna-gnl|WGS:LIAG|AB205_0220650_mRNA	GO:0005871(kinesin complex);GO:0007018(microtubule-based movement);GO:0007411(axon guidance);GO:0008104(protein localization);GO:0008574(ATP-dependent microtubule motor activity, plus-end-directed);GO:0030705(cytoskeleton-dependent intracellular transport)	NA	NA	NA	hypothetical protein AB205_0220650, partial [Rana catesbeiana]	NA	1.36746	2.30897	1.62985	3.04977	4.17914	3.42154	0.498221	-1.00514	0.0036506	0.028519	down	yes
gene-AB205_0220670	AB205_0220670	MYO5A	sp|Q99104|MYO5A_MOUSE	Unconventional myosin-Va OS=Mus musculus GN=Myo5a PE=1 SV=2	rna-gnl|WGS:LIAG|AB205_0220670_mRNA	GO:0000146(microfilament motor activity);GO:0000149(SNARE binding);GO:0000166(nucleotide binding);GO:0001726(ruffle);GO:0001750(photoreceptor outer segment);GO:0003774(motor activity);GO:0003779(actin binding);GO:0005509(calcium ion binding);GO:0005515(protein binding);GO:0005516(calmodulin binding);GO:0005524(ATP binding);GO:0005737(cytoplasm);GO:0005764(lysosome);GO:0005769(early endosome);GO:0…	NA	NA	NA	hypothetical protein AB205_0220670, partial [Rana catesbeiana]	NA	4.0773	4.69665	2.6615	9.20871	7.11398	7.71502	0.47573	-1.07179	0.000293769	0.00361775	down	yes
gene-AB205_0221070	AB205_0221070	IL12B	sp|Q28938|IL12B_PIG	Interleukin-12 subunit beta OS=Sus scrofa GN=IL12B PE=2 SV=1	rna-gnl|WGS:LIAG|AB205_0221070_mRNA	GO:0005143(interleukin-12 receptor binding);GO:0008083(growth factor activity);GO:0032816(positive regulation of natural killer cell activation);GO:0042164(interleukin-12 alpha subunit binding);GO:0043514(interleukin-12 complex);GO:0045078(positive regulation of interferon-gamma biosynthetic process);GO:0045519(interleukin-23 receptor binding);GO:0050671(positive regulation of lymphocyte prolifer…	04060(Cytokine-cytokine receptor interaction);04620(Toll-like receptor signaling pathway);04622(RIG-I-like receptor signaling pathway);04625(C-type lectin receptor signaling pathway);05168(Herpes simplex infection)	K05425	NA	hypothetical protein AB205_0221070 [Rana catesbeiana]	NA	13.4632	13.8534	10.7323	5.10274	4.63438	5.2303	2.54211	1.34603	2.09819e-16	1.58503e-14	up	yes
gene-AB205_0221590	AB205_0221590	ATP12A	sp|Q92036|AT12A_RHIMB	Potassium-transporting ATPase alpha chain 2 OS=Rhinella marina GN=ATP12A PE=2 SV=1	rna-gnl|WGS:LIAG|AB205_0221590B_mRNA;rna-gnl|WGS:LIAG|AB205_0221590C_mRNA;rna-gnl|WGS:LIAG|AB205_0221590A_mRNA	GO:0005391(sodium:potassium-exchanging ATPase activity);GO:0005887(integral component of plasma membrane);GO:0006883(cellular sodium ion homeostasis);GO:0008900(potassium:proton exchanging ATPase activity);GO:0015991(ATP hydrolysis coupled proton transport);GO:0030007(cellular potassium ion homeostasis);GO:0036376(sodium ion export across plasma membrane);GO:0043231(intracellular membrane-bounded…	00190(Oxidative phosphorylation);00190(Oxidative phosphorylation)	K01544	EC:3.6.3.10	hypothetical protein AB205_0221590 [Rana catesbeiana];Potassium-transporting ATPase alpha chain 2 [Rana catesbeiana]	NA	0.724705	0.266374	0.452458	0.948168	1.64552	1.14122	0.386498	-1.37147	0.00200146	0.0172273	down	yes
gene-AB205_0221890	AB205_0221890	TUBGCP6	sp|Q96RT7|GCP6_HUMAN	Gamma-tubulin complex component 6 OS=Homo sapiens GN=TUBGCP6 PE=1 SV=3	rna-gnl|WGS:LIAG|AB205_0221890_mRNA	GO:0000923(equatorial microtubule organizing center);GO:0005200(structural constituent of cytoskeleton);GO:0005813(centrosome);GO:0005816(spindle pole body);GO:0008274(gamma-tubulin ring complex);GO:0031122(cytoplasmic microtubule organization);GO:0043015(gamma-tubulin binding);GO:0051011(microtubule minus-end binding);GO:0051298(centrosome duplication);GO:0051415(microtubule nucleation by interp…	NA	NA	NA	PREDICTED: gamma-tubulin complex component 6 [Nanorana parkeri]	NA	5.88092	0.0001	3.34216	0.0001	0.0001	0.0001	30744	14.908	2.78582e-05	0.000459266	up	yes
gene-AB205_0222040	AB205_0222040	MYH6	sp|Q02566|MYH6_MOUSE	Myosin-6 OS=Mus musculus GN=Myh6 PE=1 SV=2	rna-gnl|WGS:LIAG|AB205_0222040_mRNA	GO:0000146(microfilament motor activity);GO:0000166(nucleotide binding);GO:0001701(in utero embryonic development);GO:0001725(stress fiber);GO:0002026(regulation of the force of heart contraction);GO:0002027(regulation of heart rate);GO:0003774(motor activity);GO:0003779(actin binding);GO:0005515(protein binding);GO:0005516(calmodulin binding);GO:0005524(ATP binding);GO:0005737(cytoplasm);GO:0005…	04260(Cardiac muscle contraction);04261(Adrenergic signaling in cardiomyocytes)	K17751	NA	hypothetical protein AB205_0222040, partial [Rana catesbeiana]	NA	17.3289	17.0077	17.9885	48.0187	39.7381	39.9034	0.409878	-1.28673	4.92568e-25	1.15932e-22	down	yes
gene-AB205_0222050	AB205_0222050	MYH7	sp|Q91Z83|MYH7_MOUSE	Myosin-7 OS=Mus musculus GN=Myh7 PE=2 SV=1	rna-gnl|WGS:LIAG|AB205_0222050C_mRNA;rna-gnl|WGS:LIAG|AB205_0222050B_mRNA;rna-gnl|WGS:LIAG|AB205_0222050A_mRNA	GO:0000146(microfilament motor activity);GO:0000166(nucleotide binding);GO:0001725(stress fiber);GO:0002026(regulation of the force of heart contraction);GO:0002027(regulation of heart rate);GO:0003009(skeletal muscle contraction);GO:0003774(motor activity);GO:0003779(actin binding);GO:0005516(calmodulin binding);GO:0005524(ATP binding);GO:0005737(cytoplasm);GO:0005859(muscle myosin complex);GO:0…	04260(Cardiac muscle contraction);04261(Adrenergic signaling in cardiomyocytes);05416(Viral myocarditis);05416(Viral myocarditis)	K17751	NA	hypothetical protein AB205_0222050, partial [Rana catesbeiana]	NA	2.79002	3.05544	2.56991	10.6893	10.6841	7.14285	0.295108	-1.76068	1.89791e-22	3.81722e-20	down	yes
Others	not satisfied difference fold (FC>2-fold or FC<0.5)	P<0.05
gene-AB205_0168410	AB205_0168410	CASP7	sp|P97864|CASP7_MOUSE	Caspase-7 OS=Mus musculus GN=Casp7 PE=1 SV=2	rna-gnl|WGS:LIAG|AB205_0168410_mRNA	GO:0004190(aspartic-type endopeptidase activity);GO:0005737(cytoplasm);GO:0007507(heart development);GO:0009411(response to UV);GO:0016485(protein processing);GO:0051402(neuron apoptotic process);GO:0097194(execution phase of apoptosis);GO:0097200(cysteine-type endopeptidase activity involved in execution phase of apoptosis)	04210(Apoptosis)	K04397	EC:3.4.22.60	hypothetical protein AB205_0168410 [Rana catesbeiana]	NA	49.1456	58.5561	48.2498	38.4801	32.4146	40.0165	1.40609	0.491692	0.000280919	0.00348377	up	no
gene-AB205_0080140	AB205_0080140	FOS	sp|P11939|FOS_CHICK	Proto-oncogene c-Fos OS=Gallus gallus GN=FOS PE=1 SV=1	rna-gnl|WGS:LIAG|AB205_0080140_mRNA	GO:0000978(RNA polymerase II proximal promoter sequence-specific DNA binding);GO:0005634(nucleus)	04010(MAPK signaling pathway);04210(Apoptosis);04620(Toll-like receptor signaling pathway);05132(Salmonella infection);05168(Herpes simplex infection)	K04379	NA	hypothetical protein AB205_0080140, partial [Rana catesbeiana]	NA	48.7201	43.8371	45.7317	21.3116	28.3731	28.9474	1.75868	0.814495	1.06391e-07	3.15521e-06	up	no

## Sheet: Table S3
Table S3 666 DEGs between 2 μg/L MC-LR group and Control group
gene_id	gene_name	swissprot_gene_name	swissprot_hit	swissprot_description	transcript_id	GO	KEGG	KO_ENTRY	EC	Description	trans_type	FPKM.2MCLRGT1	FPKM.2MCLRGT2	FPKM.2MCLRGT3	FPKM.0MCLRGT1	FPKM.0MCLRGT2	FPKM.0MCLRGT3	fc	log2(fc)	pval	qval	regulation	significant
gene-AB205_0001030	AB205_0001030	SHTN1	sp|Q5RA03|SHOT1_PONAB	Shootin-1 OS=Pongo abelii GN=SHTN1 PE=2 SV=2;sp|A0MZ66|SHOT1_HUMAN	rna-gnl|WGS:LIAG|AB205_0001030A_mRNA;rna-gnl|WGS:LIAG|AB205_0001030B_mRNA	GO:0005875(microtubule associated complex);GO:0006930(substrate-dependent cell migration, cell extension);GO:0007265(Ras protein signal transduction);GO:0007409(axonogenesis);GO:0015630(microtubule cytoskeleton);GO:0030027(lamellipodium);GO:0030175(filopodium);GO:0030424(axon);GO:0030426(growth cone);GO:0031252(cell leading edge);GO:0032488(Cdc42 protein signal transduction);GO:0038007(netrin-act…	NA	NA	NA	hypothetical protein AB205_0001030, partial [Rana catesbeiana]	NA	1.77625	2.32882	2.65526	4.62792	5.94847	4.8613	0.437911	-1.19129	0.000315893	0.00514514	down	yes
gene-AB205_0001120	AB205_0001120		-		rna-gnl|WGS:LIAG|AB205_0001120_mRNA	NA	NA	NA	NA	hypothetical protein AB205_0001120 [Rana catesbeiana]	NA	0.646174	1.77263	2.2183	0.781971	0.254908	0.0001	4.47175	2.16084	0.0349247	0.177047	up	yes
gene-AB205_0001150	AB205_0001150	IL17C	sp|Q9P0M4|IL17C_HUMAN	Interleukin-17C OS=Homo sapiens GN=IL17C PE=1 SV=1	rna-gnl|WGS:LIAG|AB205_0001150_mRNA	GO:0005125(cytokine activity);GO:0005126(cytokine receptor binding);GO:0005615(extracellular space);GO:0006954(inflammatory response);GO:0007166(cell surface receptor signaling pathway)	04060(Cytokine-cytokine receptor interaction)	K05491	NA	hypothetical protein AB205_0001150 [Rana catesbeiana]	NA	12.2196	10.5149	13.7929	2.56529	3.54814	2.30727	4.33782	2.11697	1.34994e-23	4.92905e-22	up	yes
gene-AB205_0001360	AB205_0001360	MACF1	sp|Q9QXZ0|MACF1_MOUSE	Microtubule-actin cross-linking factor 1 OS=Mus musculus GN=Macf1 PE=1 SV=2	rna-gnl|WGS:LIAG|AB205_0001360_mRNA	GO:0003779(actin binding);GO:0005509(calcium ion binding);GO:0005794(Golgi apparatus);GO:0005874(microtubule);GO:0007050(cell cycle arrest);GO:0008017(microtubule binding);GO:0016055(Wnt signaling pathway);GO:0016887(ATPase activity);GO:0032587(ruffle membrane);GO:0032886(regulation of microtubule-based process);GO:0043001(Golgi to plasma membrane protein transport);GO:0045773(positive regulation…	NA	NA	NA	hypothetical protein AB205_0001360 [Rana catesbeiana]	NA	0.382887	0.203647	0.356831	1.86339	0.897898	0.759005	0.267979	-1.89981	5.50306e-08	2.63075e-06	down	yes
gene-AB205_0001550	AB205_0001550	LRRC49	sp|Q8IUZ0|LRC49_HUMAN	Leucine-rich repeat-containing protein 49 OS=Homo sapiens GN=LRRC49 PE=2 SV=2	rna-gnl|WGS:LIAG|AB205_0001550A_mRNA;rna-gnl|WGS:LIAG|AB205_0001550B_mRNA;rna-gnl|WGS:LIAG|AB205_0001550C_mRNA	GO:0005737(cytoplasm);GO:0005874(microtubule);GO:0005874(microtubule)	NA	NA	NA	PREDICTED: leucine-rich repeat-containing protein 49 [Nanorana parkeri];hypothetical protein AB205_0001550 [Rana catesbeiana]	NA	0.324264	0.6258	0.427597	1.03093	1.73143	1.08927	0.357683	-1.48325	0.00404051	0.0378772	down	yes
gene-AB205_0001910	AB205_0001910		-		rna-gnl|WGS:LIAG|AB205_0001910_mRNA	NA	NA	NA	NA	hypothetical protein AB205_0001910, partial [Rana catesbeiana]	NA	0.0001	1.01442	0.932847	2.27452	1.44735	3.97884	0.252882	-1.98347	0.0410756	0.197034	down	yes
gene-AB205_0003080	AB205_0003080	MAST2	sp|Q60592|MAST2_MOUSE	Microtubule-associated serine/threonine-protein kinase 2 OS=Mus musculus GN=Mast2 PE=1 SV=1	rna-gnl|WGS:LIAG|AB205_0003080_mRNA	GO:0004674(protein serine/threonine kinase activity);GO:0007010(cytoskeleton organization);GO:0008017(microtubule binding);GO:0015630(microtubule cytoskeleton);GO:0018105(peptidyl-serine phosphorylation);GO:0035556(intracellular signal transduction)	NA	NA	NA	hypothetical protein AB205_0003080 [Rana catesbeiana]	NA	3.7865	1.51707	1.30253	4.44182	5.40768	3.92097	0.479729	-1.05971	0.0105244	0.0778442	down	yes
gene-AB205_0003140	AB205_0003140	ASPM	sp|Q8IZT6|ASPM_HUMAN	Abnormal spindle-like microcephaly-associated protein OS=Homo sapiens GN=ASPM PE=1 SV=2	rna-gnl|WGS:LIAG|AB205_0003140_mRNA	GO:0000278(mitotic cell cycle);GO:0007051(spindle organization)	NA	NA	NA	hypothetical protein AB205_0003140, partial [Rana catesbeiana]	NA	13.2836	12.6455	7.20725	2.22778	6.22559	6.19242	2.26252	1.17793	0.00243671	0.025824	up	yes
gene-AB205_0003320	AB205_0003320	DIS3L	sp|Q0P4R5|DI3L1_XENTR	DIS3-like exonuclease 1 OS=Xenopus tropicalis GN=dis3l PE=2 SV=2	rna-gnl|WGS:LIAG|AB205_0003320_mRNA	GO:0000175(3'-5'-exoribonuclease activity);GO:0000176(nuclear exosome (RNase complex));GO:0000177(cytoplasmic exosome (RNase complex));GO:0006364(rRNA processing);GO:0006402(mRNA catabolic process);GO:0016075(rRNA catabolic process)	03018(RNA degradation)	K18681	EC:3.1.13.-	hypothetical protein AB205_0003320, partial [Rana catesbeiana]	NA	0.792227	1.69684	1.43096	3.29929	2.46733	2.39274	0.480433	-1.05759	0.016321	0.105279	down	yes
gene-AB205_0003480	AB205_0003480	BECN1	sp|Q6GP52|BECN1_XENLA	Beclin-1 OS=Xenopus laevis GN=becn1 PE=2 SV=1	rna-gnl|WGS:LIAG|AB205_0003480A_mRNA;rna-gnl|WGS:LIAG|AB205_0003480B_mRNA	GO:0000045(autophagosome assembly);GO:0000407(phagophore assembly site);GO:0000910(cytokinesis);GO:0006995(cellular response to nitrogen starvation);GO:0010508(positive regulation of autophagy);GO:0032258(protein localization by the Cvt pathway);GO:0034271(phosphatidylinositol 3-kinase complex, class III, type I);GO:0034272(phosphatidylinositol 3-kinase complex, class III, type II);GO:0044804(aut…	04371(Apelin signaling pathway);04140(Autophagy - animal);04136(Autophagy - other eukaryotes);04137(Mitophagy - animal);04137(Mitophagy - animal)	K08334	NA	hypothetical protein AB205_0003480 [Rana catesbeiana]	NA	38.2135	40.0948	16.7671	18.4738	14.71	13.9898	2.01544	1.01109	7.69417e-05	0.00163084	up	yes
gene-AB205_0003670	AB205_0003670	CDHR3	sp|Q6ZTQ4|CDHR3_HUMAN	Cadherin-related family member 3 OS=Homo sapiens GN=CDHR3 PE=1 SV=1	rna-gnl|WGS:LIAG|AB205_0003670_mRNA	GO:0005509(calcium ion binding);GO:0005886(plasma membrane);GO:0007156(homophilic cell adhesion via plasma membrane adhesion molecules);GO:0016021(integral component of membrane)	NA	NA	NA	hypothetical protein AB205_0003670, partial [Rana catesbeiana]	NA	0.745918	1.32342	1.55963	2.62009	3.9097	1.48316	0.452887	-1.14278	0.0135025	0.0924415	down	yes
gene-AB205_0004500	AB205_0004500		-		rna-gnl|WGS:LIAG|AB205_0004500_mRNA	GO:0016020(membrane);GO:0016021(integral component of membrane);GO:0030246(carbohydrate binding)	04145(Phagosome)	K10062	NA	PREDICTED: killer cell lectin-like receptor subfamily B member 1B allele C [Nanorana parkeri]	NA	1.23838	2.14261	0.079804	0.0001	0.0001	0.0001	11536	13.4938	4.03005e-05	0.000942878	up	yes
gene-AB205_0005290	AB205_0005290	GAN	sp|Q9H2C0|GAN_HUMAN	Gigaxonin OS=Homo sapiens GN=GAN PE=1 SV=1;sp|Q8CA72|GAN_MOUSE	rna-gnl|WGS:LIAG|AB205_0005290A_mRNA;rna-gnl|WGS:LIAG|AB205_0005290B_mRNA;rna-gnl|WGS:LIAG|AB205_0005290C_mRNA	GO:0004842(ubiquitin-protein transferase activity);GO:0031463(Cul3-RING ubiquitin ligase complex);GO:0005737(cytoplasm);GO:0007010(cytoskeleton organization);GO:0007010(cytoskeleton organization)	NA	NA	NA	hypothetical protein AB205_0005290 [Rana catesbeiana]	NA	8.92667	4.49612	6.16801	15.3182	15.6376	13.1676	0.444	-1.17137	1.27612e-08	7.04607e-07	down	yes
gene-AB205_0005570	AB205_0005570	SOGA1	sp|E1U8D0|SOGA1_MOUSE	Protein SOGA1 OS=Mus musculus GN=Soga1 PE=1 SV=3	rna-gnl|WGS:LIAG|AB205_0005570_mRNA	GO:0005615(extracellular space);GO:0008286(insulin receptor signaling pathway)	NA	NA	NA	hypothetical protein AB205_0005570, partial [Rana catesbeiana]	NA	0.0001	0.11844	0.043679	0.4469	0.259352	0.295724	0.161899	-2.62683	0.010599	0.0782383	down	yes
gene-AB205_0006250	AB205_0006250	VSIG10	sp|Q6GMZ9|VSI10_XENLA	V-set and immunoglobulin domain-containing protein 10 OS=Xenopus laevis GN=vsig10 PE=2 SV=2	rna-gnl|WGS:LIAG|AB205_0006250_mRNA	GO:0003674(molecular_function);GO:0005575(cellular_component);GO:0008150(biological_process);GO:0016020(membrane);GO:0016021(integral component of membrane)	NA	NA	NA	hypothetical protein AB205_0006250, partial [Rana catesbeiana]	NA	0.445671	1.83723	0.729047	3.43817	3.78955	2.57842	0.307149	-1.70299	0.0104756	0.0776716	down	yes
gene-AB205_0007560	AB205_0007560	KIAA0319	sp|Q5VV43|K0319_HUMAN	Dyslexia-associated protein KIAA0319 OS=Homo sapiens GN=KIAA0319 PE=1 SV=1	rna-gnl|WGS:LIAG|AB205_0007560A_mRNA;rna-gnl|WGS:LIAG|AB205_0007560B_mRNA	GO:0001764(neuron migration);GO:0005515(protein binding);GO:0005769(early endosome);GO:0005886(plasma membrane);GO:0016021(integral component of membrane);GO:0030665(clathrin-coated vesicle membrane);GO:0031901(early endosome membrane);GO:0061024(membrane organization);GO:2000171(negative regulation of dendrite development);GO:2000171(negative regulation of dendrite development)	NA	NA	NA	hypothetical protein AB205_0007560, partial [Rana catesbeiana]	NA	0.109104	0.166125	0.119232	0.410564	0.515073	0.45957	0.284767	-1.81215	0.000351142	0.00559548	down	yes
gene-AB205_0007740	AB205_0007740	MOV10B.2	sp|Q1LXK5|M10B2_DANRE	Putative helicase mov-10-B.2 OS=Danio rerio GN=mov10b.2 PE=3 SV=1	rna-gnl|WGS:LIAG|AB205_0007740_mRNA	GO:0000166(nucleotide binding);GO:0000932(P-body);GO:0003723(RNA binding);GO:0004386(helicase activity);GO:0005524(ATP binding);GO:0005737(cytoplasm);GO:0016787(hydrolase activity);GO:0031047(gene silencing by RNA);GO:0035279(mRNA cleavage involved in gene silencing by miRNA)	NA	NA	NA	PREDICTED: putative helicase MOV-10 [Nanorana parkeri]	NA	8.64127	6.46068	5.68544	1.42244	1.61058	3.55833	3.15374	1.65706	7.30913e-05	0.0015552	up	yes
gene-AB205_0007830	AB205_0007830	RUSC2	sp|Q80U22|RUSC2_MOUSE	Iporin OS=Mus musculus GN=Rusc2 PE=1 SV=2	rna-gnl|WGS:LIAG|AB205_0007830_mRNA	GO:0017137(Rab GTPase binding);GO:0031410(cytoplasmic vesicle);GO:0070062(extracellular exosome)	04142(Lysosome)	K12384	NA	hypothetical protein AB205_0007830, partial [Rana catesbeiana]	NA	0.382676	0.29262	0.275759	0.685131	1.02941	1.0926	0.338798	-1.5615	0.0250805	0.142324	down	yes
gene-AB205_0007840	AB205_0007840	RUSC2	sp|Q8N2Y8|RUSC2_HUMAN	Iporin OS=Homo sapiens GN=RUSC2 PE=1 SV=3	rna-gnl|WGS:LIAG|AB205_0007840_mRNA	GO:0017137(Rab GTPase binding);GO:0031410(cytoplasmic vesicle);GO:0070062(extracellular exosome)	NA	NA	NA	hypothetical protein AB205_0007840 [Rana catesbeiana]	NA	0.17993	0.0001	0.0001	1.16295	0.888317	0.629712	0.0671881	-3.89565	0.0010313	0.0132119	down	yes
gene-AB205_0007860	AB205_0007860		-		rna-gnl|WGS:LIAG|AB205_0007860_mRNA	NA	NA	NA	NA	hypothetical protein AB205_0007860, partial [Rana catesbeiana]	NA	11.6095	5.09271	6.02961	27.8575	20.5803	21.2118	0.326375	-1.6154	1.73964e-07	7.50425e-06	down	yes
gene-AB205_0007890	AB205_0007890	CCDC39	sp|Q0V9R4|CCD39_XENTR	Coiled-coil domain-containing protein 39 OS=Xenopus tropicalis GN=ccdc39 PE=2 SV=1	rna-gnl|WGS:LIAG|AB205_0007890_mRNA	GO:0003341(cilium movement);GO:0005930(axoneme);GO:0036159(inner dynein arm assembly);GO:0060285(cilium-dependent cell motility);GO:0060287(epithelial cilium movement involved in determination of left/right asymmetry);GO:0070286(axonemal dynein complex assembly)	00514(Other types of O-glycan biosynthesis)	K13675	EC:2.4.1.-	hypothetical protein AB205_0007890 [Rana catesbeiana]	NA	4.40794	2.93555	3.10236	6.0521	9.34366	8.08516	0.444865	-1.16856	0.000633976	0.00903354	down	yes
gene-AB205_0008210	AB205_0008210	-	sp|O93532|K2CO_CHICK	Keratin, type II cytoskeletal cochleal OS=Gallus gallus PE=2 SV=1;sp|P02538|K2C6A_HUMAN	rna-gnl|WGS:LIAG|AB205_0008210B_mRNA;rna-gnl|WGS:LIAG|AB205_0008210A_mRNA	GO:0005198(structural molecule activity);GO:0045095(keratin filament);GO:0002244(hematopoietic progenitor cell differentiation);GO:0070062(extracellular exosome);GO:0070062(extracellular exosome)	NA	NA	NA	Keratin, type II cytoskeletal 75 [Rana catesbeiana];hypothetical protein AB205_0008210 [Rana catesbeiana]	NA	7.35487	7.76406	6.90706	22.2658	17.8798	13.4961	0.410613	-1.28415	3.23121e-13	3.81428e-11	down	yes
gene-AB205_0008770	AB205_0008770		-		rna-gnl|WGS:LIAG|AB205_0008770_mRNA	NA	04010(MAPK signaling pathway);04810(Regulation of actin cytoskeleton)	K22429	NA	hypothetical protein AB205_0008770 [Rana catesbeiana]	NA	0.0001	0.343714	0.0001	0.703494	0.85905	0.64166	0.156026	-2.68014	0.0252893	0.143215	down	yes
gene-AB205_0009300	AB205_0009300	TLR3	sp|Q0PV50|TLR3_BOSTR	Toll-like receptor 3 OS=Boselaphus tragocamelus GN=TLR3 PE=2 SV=1	rna-gnl|WGS:LIAG|AB205_0009300_mRNA	GO:0002224(toll-like receptor signaling pathway);GO:0003725(double-stranded RNA binding);GO:0005887(integral component of plasma membrane);GO:0043331(response to dsRNA);GO:0051607(defense response to virus)	04217(Necroptosis);04620(Toll-like receptor signaling pathway);05168(Herpes simplex infection)	K05401	NA	Toll-like receptor 3 [Rana catesbeiana]	NA	2.62889	2.18798	2.18556	5.21698	4.28556	5.32664	0.472207	-1.08251	3.25771e-08	1.64415e-06	down	yes
gene-AB205_0009310	AB205_0009310	FAM117B	sp|Q3U3E2|F117B_MOUSE	Protein FAM117B OS=Mus musculus GN=Fam117b PE=1 SV=1	rna-gnl|WGS:LIAG|AB205_0009310_mRNA	GO:0003674(molecular_function);GO:0005737(cytoplasm);GO:0008150(biological_process)	NA	NA	NA	PREDICTED: protein FAM117B [Nanorana parkeri]	NA	0.72869	0.831511	1.3553	2.19334	1.41574	2.35069	0.489197	-1.03151	0.0264292	0.147159	down	yes
[truncated: 644 more rows]

## Sheet: Table S4
Table S4 388 GO enrichment between 0.5 μg/L MC-LR group and Control group
[truncated: 389 more rows]

## Sheet: Table S5
Table S5 12 pathway enrichment between 0.5 μg/L MC-LR group and Control group
[truncated: 13 more rows]

## Sheet: Table S6
Table S6 281 GO enrichment between 2 μg/L MC-LR group and Control group
[truncated: 282 more rows]

[truncated: 2 more sheets: Table S7, Table S8]
